# Supplementary material for: Single cell and bulk transcriptome analysis identified oxidative stress response-related features of Hepatocellular Carcinoma
Source: Front Cell Dev Biol. 2023 Sep 28;11:1191074. doi: 10.3389/fcell.2023.1191074 (PMC10568628; doi:10.3389/fcell.2023.1191074)
Supplement: Supplementary file 1 [file Table2.XLSX]

## Sheet: Sheet1
Gene	UniProt ID	Protein names	Organism
TLDC2	A0PJX2	TLD domain-containing protein 2	Homo sapiens (Human)
PXDNL	A1KZ92	Probable oxidoreductase PXDNL	Homo sapiens (Human)
PRNP	F7VJQ1	Alternative prion protein	Homo sapiens (Human)
PDLIM1	O00151	PDZ and LIM domain protein 1	Homo sapiens (Human)
TLR4	O00206	Toll-like receptor 4	Homo sapiens (Human)
NDUFS8	O00217	NADH dehydrogenase [ubiquinone] iron-sulfur protein 8, mitochondrial	Homo sapiens (Human)
ATOX1	O00244	Copper transport protein ATOX1	Homo sapiens (Human)
ARNTL	O00327	Basic helix-loop-helix ARNT-like protein 1	Homo sapiens (Human)
STK25	O00506	Serine/threonine-protein kinase 25	Homo sapiens (Human)
SDHD	O14521	Succinate dehydrogenase [ubiquinone] cytochrome b small subunit, mitochondrial	Homo sapiens (Human)
CCS	O14618	Copper chaperone for superoxide dismutase	Homo sapiens (Human)
TOR1A	O14656	Torsin-1A	Homo sapiens (Human)
KDM6B	O15054	Lysine-specific demethylase 6B	Homo sapiens (Human)
CHUK	O15111	Inhibitor of nuclear factor kappa-B kinase subunit alpha	Homo sapiens (Human)
MAPK13	O15264	Mitogen-activated protein kinase 13	Homo sapiens (Human)
GPR37	O15354	Prosaposin receptor GPR37	Homo sapiens (Human)
MAFG	O15525	Transcription factor MafG	Homo sapiens (Human)
OGG1	O15527	N-glycosylase/DNA lyase [Includes: 8-oxoguanine DNA glycosylase	Homo sapiens (Human)
PDK1	O15530	3-phosphoinositide-dependent protein kinase 1	Homo sapiens (Human)
CYB5B	O43169	Cytochrome b5 type B	Homo sapiens (Human)
PRODH	O43272	Proline dehydrogenase 1, mitochondrial	Homo sapiens (Human)
HTRA2	O43464	Serine protease HTRA2, mitochondrial	Homo sapiens (Human)
AKR7A2	O43488	Aflatoxin B1 aldehyde reductase member 2	Homo sapiens (Human)
FOXO3	O43524	Forkhead box protein O3	Homo sapiens (Human)
RGS14	O43566	Regulator of G-protein signaling 14	Homo sapiens (Human)
LIAS	O43766	Lipoyl synthase, mitochondrial	Homo sapiens (Human)
LANCL1	O43813	Glutathione S-transferase LANCL1	Homo sapiens (Human)
ANGPTL7	O43827	Angiopoietin-related protein 7	Homo sapiens (Human)
PRKN	O60260	E3 ubiquitin-protein ligase parkin	Homo sapiens (Human)
NUPR1	O60356	Nuclear protein 1	Homo sapiens (Human)
PDE8A	O60658	High affinity cAMP-specific and IBMX-insensitive 3',5'-cyclic phosphodiesterase 8A	Homo sapiens (Human)
JAK2	O60674	Tyrosine-protein kinase JAK2	Homo sapiens (Human)
MAFK	O60675	Transcription factor MafK	Homo sapiens (Human)
PAGE4	O60829	P antigen family member 4	Homo sapiens (Human)
GPR37L1	O60883	G-protein coupled receptor 37-like 1	Homo sapiens (Human)
NOL3	O60936	Nucleolar protein 3	Homo sapiens (Human)
NDUFS2	O75306	NADH dehydrogenase [ubiquinone] iron-sulfur protein 2, mitochondrial	Homo sapiens (Human)
MACROH2A1	O75367	Core histone macro-H2A.1	Homo sapiens (Human)
ERN1	O75460	Serine/threonine-protein kinase/endoribonuclease IRE1	Homo sapiens (Human)
PSIP1	O75475	PC4 and SFRS1-interacting protein	Homo sapiens (Human)
BANF1	O75531	Barrier-to-autointegration factor	Homo sapiens (Human)
PRKRA	O75569	Interferon-inducible double-stranded RNA-dependent protein kinase activator A	Homo sapiens (Human)
GPX5	O75715	Epididymal secretory glutathione peroxidase	Homo sapiens (Human)
TRPA1	O75762	Transient receptor potential cation channel subfamily A member 1	Homo sapiens (Human)
IDH1	O75874	Isocitrate dehydrogenase [NADP] cytoplasmic	Homo sapiens (Human)
ATRN	O75882	Attractin	Homo sapiens (Human)
ARL6IP5	O75915	PRA1 family protein 3	Homo sapiens (Human)
STC2	O76061	Stanniocalcin-2	Homo sapiens (Human)
TRPM2	O94759	Transient receptor potential cation channel subfamily M member 2	Homo sapiens (Human)
NDUFB4	O95168	NADH dehydrogenase [ubiquinone] 1 beta subcomplex subunit 4	Homo sapiens (Human)
NDUFC2	O95298	NADH dehydrogenase [ubiquinone] 1 subunit C2	Homo sapiens (Human)
ABCB11	O95342	Bile salt export pump	Homo sapiens (Human)
VNN1	O95497	Pantetheinase	Homo sapiens (Human)
OXSR1	O95747	Serine/threonine-protein kinase OSR1	Homo sapiens (Human)
STAU1	O95793	Double-stranded RNA-binding protein Staufen homolog 1	Homo sapiens (Human)
AIFM1	O95831	Apoptosis-inducing factor 1, mitochondrial	Homo sapiens (Human)
IL18BP	O95998	Interleukin-18-binding protein	Homo sapiens (Human)
DHFR	P00374	Dihydrofolate reductase	Homo sapiens (Human)
GSR	P00390	Glutathione reductase, mitochondrial	Homo sapiens (Human)
MT-CO1	P00395	Cytochrome c oxidase subunit 1	Homo sapiens (Human)
MT-CO2	P00403	Cytochrome c oxidase subunit 2	Homo sapiens (Human)
SOD1	P00441	Superoxide dismutase [Cu-Zn]	Homo sapiens (Human)
ABL1	P00519	Tyrosine-protein kinase ABL1	Homo sapiens (Human)
EGFR	P00533	Epidermal growth factor receptor	Homo sapiens (Human)
HP	P00738	Haptoglobin	Homo sapiens (Human)
MT-ATP6	P00846	ATP synthase subunit a	Homo sapiens (Human)
FOS	P01100	Protein c-Fos	Homo sapiens (Human)
PENK	P01210	Proenkephalin-A [Cleaved into: Synenkephalin; Met-enkephalin	Homo sapiens (Human)
INS	P01308	Insulin [Cleaved into: Insulin B chain; Insulin A chain]	Homo sapiens (Human)
TNF	P01375	Tumor necrosis factor	Homo sapiens (Human)
IL1A	P01583	Interleukin-1 alpha	Homo sapiens (Human)
COL1A1	P02452	Collagen alpha-1	Homo sapiens (Human)
CRYAB	P02511	Alpha-crystallin B chain	Homo sapiens (Human)
APOE	P02649	Apolipoprotein E	Homo sapiens (Human)
MT-ND3	P03897	NADH-ubiquinone oxidoreductase chain 3	Homo sapiens (Human)
MT-ND4	P03905	NADH-ubiquinone oxidoreductase chain 4	Homo sapiens (Human)
MT-ND5	P03915	NADH-ubiquinone oxidoreductase chain 5	Homo sapiens (Human)
MT-ND6	P03923	NADH-ubiquinone oxidoreductase chain 6	Homo sapiens (Human)
CAT	P04040	Catalase	Homo sapiens (Human)
GBA1	P04062	Lysosomal acid glucosylceramidase	Homo sapiens (Human)
ANXA1	P04083	Annexin A1	Homo sapiens (Human)
PRNP	P04156	Major prion protein	Homo sapiens (Human)
SOD2	P04179	Superoxide dismutase [Mn], mitochondrial	Homo sapiens (Human)
KRT1	P04264	Keratin, type II cytoskeletal 1	Homo sapiens (Human)
WNT1	P04628	Proto-oncogene Wnt-1	Homo sapiens (Human)
TP53	P04637	Cellular tumor antigen p53	Homo sapiens (Human)
HSPB1	P04792	Heat shock protein beta-1	Homo sapiens (Human)
CYP1A1	P04798	Cytochrome P450 1A1	Homo sapiens (Human)
CYBB	P04839	Cytochrome b-245 heavy chain	Homo sapiens (Human)
APP	P05067	Amyloid-beta precursor protein	Homo sapiens (Human)
ARG1	P05089	Arginase-1	Homo sapiens (Human)
APOD	P05090	Apolipoprotein D	Homo sapiens (Human)
MPO	P05164	Myeloperoxidase	Homo sapiens (Human)
CYP2E1	P05181	Cytochrome P450 2E1	Homo sapiens (Human)
EIF2S1	P05198	Eukaryotic translation initiation factor 2 subunit 1	Homo sapiens (Human)
IL6	P05231	Interleukin-6	Homo sapiens (Human)
EDN1	P05305	Endothelin-1	Homo sapiens (Human)
JUN	P05412	Transcription factor Jun	Homo sapiens (Human)
PRKCB	P05771	Protein kinase C beta type	Homo sapiens (Human)
FYN	P06241	Tyrosine-protein kinase Fyn	Homo sapiens (Human)
CDK1	P06493	Cyclin-dependent kinase 1	Homo sapiens (Human)
APOA4	P06727	Apolipoprotein A-IV	Homo sapiens (Human)
FABP1	P07148	Fatty acid-binding protein, liver	Homo sapiens (Human)
TPO	P07202	Thyroid peroxidase	Homo sapiens (Human)
GPX1	P07203	Glutathione peroxidase 1	Homo sapiens (Human)
P4HB	P07237	Protein disulfide-isomerase	Homo sapiens (Human)
CRYGD	P07320	Gamma-crystallin D	Homo sapiens (Human)
CA3	P07451	Carbonic anhydrase 3	Homo sapiens (Human)
ERCC1	P07992	DNA excision repair protein ERCC-1	Homo sapiens (Human)
SP1	P08047	Transcription factor Sp1	Homo sapiens (Human)
MMP2	P08253	72 kDa type IV collagenase	Homo sapiens (Human)
MMP3	P08254	Stromelysin-1	Homo sapiens (Human)
SOD3	P08294	Extracellular superoxide dismutase [Cu-Zn]	Homo sapiens (Human)
MET	P08581	Hepatocyte growth factor receptor	Homo sapiens (Human)
GSTA2	P09210	Glutathione S-transferase A2	Homo sapiens (Human)
GSTP1	P09211	Glutathione S-transferase P	Homo sapiens (Human)
TPM1	P09493	Tropomyosin alpha-1 chain	Homo sapiens (Human)
HMOX1	P09601	Heme oxygenase 1	Homo sapiens (Human)
PDGFRB	P09619	Platelet-derived growth factor receptor beta	Homo sapiens (Human)
PARP1	P09874	Poly [ADP-ribose] polymerase 1	Homo sapiens (Human)
ALOX5	P09917	Polyunsaturated fatty acid 5-lipoxygenase	Homo sapiens (Human)
GSTT2	P0CG29	Glutathione S-transferase theta-2	Homo sapiens (Human)
GSTT2	P0CG30	Glutathione S-transferase theta-2B	Homo sapiens (Human)
HSPA1A	P0DMV8	Heat shock 70 kDa protein 1A	Homo sapiens (Human)
HSPA1B	P0DMV9	Heat shock 70 kDa protein 1B	Homo sapiens (Human)
ERCC6	P0DP91	Chimeric ERCC6-PGBD3 protein	Homo sapiens (Human)
BCL2	P10415	Apoptosis regulator Bcl-2	Homo sapiens (Human)
TXN	P10599	Thioredoxin	Homo sapiens (Human)
MGST1	P10620	Microsomal glutathione S-transferase 1	Homo sapiens (Human)
MAPT	P10636	Microtubule-associated protein tau	Homo sapiens (Human)
MBL2	P11226	Mannose-binding protein C	Homo sapiens (Human)
G6PD	P11413	Glucose-6-phosphate 1-dehydrogenase	Homo sapiens (Human)
EPX	P11678	Eosinophil peroxidase	Homo sapiens (Human)
SCGB1A1	P11684	Uteroglobin	Homo sapiens (Human)
PCNA	P12004	Proliferating cell nuclear antigen	Homo sapiens (Human)
SRC	P12931	Proto-oncogene tyrosine-protein kinase Src	Homo sapiens (Human)
ALAD	P13716	Delta-aminolevulinic acid dehydratase	Homo sapiens (Human)
HGF	P14210	Hepatocyte growth factor	Homo sapiens (Human)
NCF1	P14598	Neutrophil cytosol factor 1	Homo sapiens (Human)
MMP9	P14780	Matrix metalloproteinase-9	Homo sapiens (Human)
ATF2	P15336	Cyclic AMP-dependent transcription factor ATF-2	Homo sapiens (Human)
FOSL1	P15407	Fos-related antigen 1	Homo sapiens (Human)
AREG	P15514	Amphiregulin	Homo sapiens (Human)
NQO1	P15559	NAD	Homo sapiens (Human)
CREB1	P16220	Cyclic AMP-responsive element-binding protein 1	Homo sapiens (Human)
PDGFRA	P16234	Platelet-derived growth factor receptor alpha	Homo sapiens (Human)
POR	P16435	NADPH--cytochrome P450 reductase	Homo sapiens (Human)
MGMT	P16455	Methylated-DNA--protein-cysteine methyltransferase	Homo sapiens (Human)
FER	P16591	Tyrosine-protein kinase Fer	Homo sapiens (Human)
ATP2A2	P16615	Sarcoplasmic/endoplasmic reticulum calcium ATPase 2	Homo sapiens (Human)
CD36	P16671	Platelet glycoprotein 4	Homo sapiens (Human)
PRKCA	P17252	Protein kinase C alpha type	Homo sapiens (Human)
JUNB	P17275	Transcription factor JunB	Homo sapiens (Human)
CAPN2	P17655	Calpain-2 catalytic subunit	Homo sapiens (Human)
TAT	P17735	Tyrosine aminotransferase	Homo sapiens (Human)
ERCC2	P18074	General transcription and DNA repair factor IIH helicase subunit XPD	Homo sapiens (Human)
BMP7	P18075	Bone morphogenetic protein 7	Homo sapiens (Human)
GPX2	P18283	Glutathione peroxidase 2	Homo sapiens (Human)
SDC1	P18827	Syndecan-1	Homo sapiens (Human)
ATF4	P18848	Cyclic AMP-dependent transcription factor ATF-4	Homo sapiens (Human)
XRCC1	P18887	DNA repair protein XRCC1	Homo sapiens (Human)
UGT1A6	P19224	UDP-glucuronosyltransferase 1-6	Homo sapiens (Human)
ERCC3	P19447	General transcription and DNA repair factor IIH helicase subunit XPB	Homo sapiens (Human)
NFKB1	P19838	Nuclear factor NF-kappa-B p105 subunit	Homo sapiens (Human)
MAOA	P21397	Amine oxidase [flavin-containing] A	Homo sapiens (Human)
TNFAIP3	P21580	Tumor necrosis factor alpha-induced protein 3	Homo sapiens (Human)
LPO	P22079	Lactoperoxidase	Homo sapiens (Human)
IL10	P22301	Interleukin-10	Homo sapiens (Human)
GPX3	P22352	Glutathione peroxidase 3	Homo sapiens (Human)
KCNA5	P22460	Potassium voltage-gated channel subfamily A member 5	Homo sapiens (Human)
PTGS1	P23219	Prostaglandin G/H synthase 1	Homo sapiens (Human)
SFPQ	P23246	Splicing factor, proline- and glutamine-rich	Homo sapiens (Human)
RPS3	P23396	40S ribosomal protein S3	Homo sapiens (Human)
NET1	P23975	Sodium-dependent noradrenaline transporter	Homo sapiens (Human)
EDNRA	P25101	Endothelin-1 receptor	Homo sapiens (Human)
TACR1	P25103	Substance-P receptor	Homo sapiens (Human)
MT3	P25713	Metallothionein-3	Homo sapiens (Human)
UCP1	P25874	Mitochondrial brown fat uncoupling protein 1	Homo sapiens (Human)
AK4	P27144	Adenylate kinase 4, mitochondrial	Homo sapiens (Human)
MAPK3	P27361	Mitogen-activated protein kinase 3	Homo sapiens (Human)
ARNT	P27540	Aryl hydrocarbon receptor nuclear translocator	Homo sapiens (Human)
APEX1	P27695	DNA-	Homo sapiens (Human)
PSMB5	P28074	Proteasome subunit beta type-5	Homo sapiens (Human)
MAPK1	P28482	Mitogen-activated protein kinase 1	Homo sapiens (Human)
CD38	P28907	ADP-ribosyl cyclase/cyclic ADP-ribose hydrolase 1	Homo sapiens (Human)
GJB2	P29033	Gap junction beta-2 protein	Homo sapiens (Human)
NOS3	P29474	Nitric oxide synthase, endothelial	Homo sapiens (Human)
PML	P29590	Protein PML	Homo sapiens (Human)
AQP1	P29972	Aquaporin-1	Homo sapiens (Human)
PRDX6	P30041	Peroxiredoxin-6	Homo sapiens (Human)
PRDX5	P30044	Peroxiredoxin-5, mitochondrial	Homo sapiens (Human)
PRDX3	P30048	Thioredoxin-dependent peroxide reductase, mitochondrial	Homo sapiens (Human)
PPIF	P30405	Peptidyl-prolyl cis-trans isomerase F, mitochondrial	Homo sapiens (Human)
HMOX2	P30519	Heme oxygenase 2	Homo sapiens (Human)
AXL	P30530	Tyrosine-protein kinase receptor UFO	Homo sapiens (Human)
GCH1	P30793	GTP cyclohydrolase 1	Homo sapiens (Human)
S100A7	P31151	Protein S100-A7	Homo sapiens (Human)
AKT1	P31749	RAC-alpha serine/threonine-protein kinase	Homo sapiens (Human)
PRDX2	P32119	Peroxiredoxin-2	Homo sapiens (Human)
PYCR1	P32322	Pyrroline-5-carboxylate reductase 1, mitochondrial	Homo sapiens (Human)
SLC8A1	P32418	Sodium/calcium exchanger 1	Homo sapiens (Human)
STX2	P32856	Syntaxin-2	Homo sapiens (Human)
ABCC1	P33527	Multidrug resistance-associated protein 1	Homo sapiens (Human)
ABCD1	P33897	ATP-binding cassette sub-family D member 1	Homo sapiens (Human)
SHMT2	P34897	Serine hydroxymethyltransferase, mitochondrial	Homo sapiens (Human)
CTNNB1	P35222	Catenin beta-1	Homo sapiens (Human)
PCGF2	P35227	Polycomb group RING finger protein 2	Homo sapiens (Human)
PTGS2	P35354	Prostaglandin G/H synthase 2	Homo sapiens (Human)
NUDT1	P36639	Oxidized purine nucleoside triphosphate hydrolase	Homo sapiens (Human)
LONP1	P36776	Lon protease homolog, mitochondrial	Homo sapiens (Human)
GPX4	P36969	Phospholipid hydroperoxide glutathione peroxidase	Homo sapiens (Human)
SNCA	P37840	Alpha-synuclein	Homo sapiens (Human)
MPV17	P39210	Protein Mpv17	Homo sapiens (Human)
ETV5	P41161	ETS translocation variant 5	Homo sapiens (Human)
STAT1	P42224	Signal transducer and activator of transcription 1-alpha/beta	Homo sapiens (Human)
STAT6	P42226	Signal transducer and activator of transcription 6	Homo sapiens (Human)
AKR1C3	P42330	Aldo-keto reductase family 1 member C3	Homo sapiens (Human)
CASP3	P42574	Caspase-3	Homo sapiens (Human)
SLC1A1	P43005	Excitatory amino acid transporter 3	Homo sapiens (Human)
MSH2	P43246	DNA mismatch repair protein Msh2	Homo sapiens (Human)
RAD52	P43351	DNA repair protein RAD52 homolog	Homo sapiens (Human)
ALDH3B1	P43353	Aldehyde dehydrogenase family 3 member B1	Homo sapiens (Human)
NR4A2	P43354	Nuclear receptor subfamily 4 group A member 2	Homo sapiens (Human)
CHRNA4	P43681	Neuronal acetylcholine receptor subunit alpha-4	Homo sapiens (Human)
GATA4	P43694	Transcription factor GATA-4	Homo sapiens (Human)
MAPK8	P45983	Mitogen-activated protein kinase 8	Homo sapiens (Human)
MAPK9	P45984	Mitogen-activated protein kinase 9	Homo sapiens (Human)
CRK	P46108	Adapter molecule crk	Homo sapiens (Human)
XDH	P47989	Xanthine dehydrogenase/oxidase [Includes: Xanthine dehydrogenase	Homo sapiens (Human)
GCLC	P48506	Glutamate--cysteine ligase catalytic subunit	Homo sapiens (Human)
GCLM	P48507	Glutamate--cysteine ligase regulatory subunit	Homo sapiens (Human)
GSS	P48637	Glutathione synthetase	Homo sapiens (Human)
PXN	P49023	Paxillin	Homo sapiens (Human)
PSEN1	P49768	Presenilin-1	Homo sapiens (Human)
SELENOP	P49908	Selenoprotein P	Homo sapiens (Human)
MMP14	P50281	Matrix metalloproteinase-14	Homo sapiens (Human)
NUDT2	P50583	Bis	Homo sapiens (Human)
HNRNPM	P52272	Heterogeneous nuclear ribonucleoprotein M	Homo sapiens (Human)
DAPK1	P53355	Death-associated protein kinase 1	Homo sapiens (Human)
MAPK10	P53779	Mitogen-activated protein kinase 10	Homo sapiens (Human)
RCAN1	P53805	Calcipressin-1	Homo sapiens (Human)
PRKAA2	P54646	5'-AMP-activated protein kinase catalytic subunit alpha-2	Homo sapiens (Human)
FXYD2	P54710	Sodium/potassium-transporting ATPase subunit gamma	Homo sapiens (Human)
AIF1	P55008	Allograft inflammatory factor 1	Homo sapiens (Human)
VCP	P55072	Transitional endoplasmic reticulum ATPase	Homo sapiens (Human)
UCN	P55089	Urocortin	Homo sapiens (Human)
GFER	P55789	FAD-linked sulfhydryl oxidase ALR	Homo sapiens (Human)
UCP2	P55851	Mitochondrial uncoupling protein 2	Homo sapiens (Human)
UCP3	P55916	Mitochondrial uncoupling protein 3	Homo sapiens (Human)
BID	P55957	BH3-interacting domain death agonist	Homo sapiens (Human)
NDUFA6	P56556	NADH dehydrogenase [ubiquinone] 1 alpha subcomplex subunit 6	Homo sapiens (Human)
NME5	P56597	Nucleoside diphosphate kinase homolog 5	Homo sapiens (Human)
RBM11	P57052	Splicing regulator RBM11	Homo sapiens (Human)
SESN2	P58004	Sestrin-2	Homo sapiens (Human)
SESN3	P58005	Sestrin-3	Homo sapiens (Human)
GPX6	P59796	Glutathione peroxidase 6	Homo sapiens (Human)
NOS3	P60323	Nanos homolog 3	Homo sapiens (Human)
ROMO1	P60602	Reactive oxygen species modulator 1	Homo sapiens (Human)
RHOA	P61586	Transforming protein RhoA	Homo sapiens (Human)
BTG1	P62324	Protein BTG1	Homo sapiens (Human)
PPP2CB	P62714	Serine/threonine-protein phosphatase 2A catalytic subunit beta isoform	Homo sapiens (Human)
RHOB	P62745	Rho-related GTP-binding protein RhoB	Homo sapiens (Human)
RBX1	P62877	E3 ubiquitin-protein ligase RBX1	Homo sapiens (Human)
PPIA	P62937	Peptidyl-prolyl cis-trans isomerase A	Homo sapiens (Human)
RACK1	P63244	Receptor of activated protein C kinase 1	Homo sapiens (Human)
FKBP1B	P68106	Peptidyl-prolyl cis-trans isomerase FKBP1B	Homo sapiens (Human)
HBB	P68871	Hemoglobin subunit beta	Homo sapiens (Human)
HBA1	P69905	Hemoglobin subunit alpha	Homo sapiens (Human)
SIRPA	P78324	Tyrosine-protein phosphatase non-receptor type substrate 1	Homo sapiens (Human)
MT1X	P80297	Metallothionein-1X	Homo sapiens (Human)
FANCC	Q00597	Fanconi anemia group C protein	Homo sapiens (Human)
HSF1	Q00613	Heat shock factor protein 1	Homo sapiens (Human)
MTF1	Q01538	Myelin transcription factor 1	Homo sapiens (Human)
PAX2	Q02962	Paired box protein Pax-2	Homo sapiens (Human)
ERCC6	Q03468	DNA excision repair protein ERCC-6	Homo sapiens (Human)
RELA	Q04206	Transcription factor p65	Homo sapiens (Human)
ATP7A	Q04656	Copper-transporting ATPase 1	Homo sapiens (Human)
UBE3A	Q05086	Ubiquitin-protein ligase E3A	Homo sapiens (Human)
PRKCD	Q05655	Protein kinase C delta type	Homo sapiens (Human)
BTK	Q06187	Tyrosine-protein kinase BTK	Homo sapiens (Human)
PRDX1	Q06830	Peroxiredoxin-1	Homo sapiens (Human)
MCL1	Q07820	Induced myeloid leukemia cell differentiation protein Mcl-1	Homo sapiens (Human)
CRYZ	Q08257	Quinone oxidoreductase	Homo sapiens (Human)
MGAT3	Q09327	Beta-1,4-mannosyl-glycoprotein 4-beta-N-acetylglucosaminyltransferase	Homo sapiens (Human)
PJVK	Q0ZLH3	Pejvakin	Homo sapiens (Human)
FOXO1	Q12778	Forkhead box protein O1	Homo sapiens (Human)
HYAL1	Q12794	Hyaluronidase-1	Homo sapiens (Human)
STX4	Q12846	Syntaxin-4	Homo sapiens (Human)
HYAL2	Q12891	Hyaluronidase-2	Homo sapiens (Human)
TRAP1	Q12931	Heat shock protein 75 kDa, mitochondrial	Homo sapiens (Human)
BNIP3	Q12983	BCL2/adenovirus E1B 19 kDa protein-interacting protein 3	Homo sapiens (Human)
PLA2R1	Q13018	Secretory phospholipase A2 receptor	Homo sapiens (Human)
REST	Q13127	RE1-silencing transcription factor	Homo sapiens (Human)
PRKAA1	Q13131	5'-AMP-activated protein kinase catalytic subunit alpha-1	Homo sapiens (Human)
PRDX4	Q13162	Peroxiredoxin-4	Homo sapiens (Human)
MAPK7	Q13164	Mitogen-activated protein kinase 7	Homo sapiens (Human)
ERCC8	Q13216	DNA excision repair protein ERCC-8	Homo sapiens (Human)
DHRS2	Q13268	Dehydrogenase/reductase SDR family member 2, mitochondrial	Homo sapiens (Human)
ADAM9	Q13443	Disintegrin and metalloproteinase domain-containing protein 9	Homo sapiens (Human)
RIPK1	Q13546	Receptor-interacting serine/threonine-protein kinase 1	Homo sapiens (Human)
PKD2	Q13563	Polycystin-2	Homo sapiens (Human)
TDG	Q13569	G/T mismatch-specific thymine DNA glycosylase	Homo sapiens (Human)
ALKBH1	Q13686	Nucleic acid dioxygenase ALKBH1	Homo sapiens (Human)
KEAP1	Q14145	Kelch-like ECH-associated protein 1	Homo sapiens (Human)
WRN	Q14191	Bifunctional 3'-5' exonuclease/ATP-dependent helicase WRN	Homo sapiens (Human)
ENDOG	Q14249	Endonuclease G, mitochondrial	Homo sapiens (Human)
PTK2B	Q14289	Protein-tyrosine kinase 2-beta	Homo sapiens (Human)
BECN1	Q14457	Beclin-1	Homo sapiens (Human)
NFE2L1	Q14494	Endoplasmic reticulum membrane sensor NFE2L1	Homo sapiens (Human)
MELK	Q14680	Maternal embryonic leucine zipper kinase	Homo sapiens (Human)
MTF1	Q14872	Metal regulatory transcription factor 1	Homo sapiens (Human)
NFIX	Q14938	Nuclear factor 1 X-type	Homo sapiens (Human)
PDK1	Q15118	[Pyruvate dehydrogenase	Homo sapiens (Human)
PDK2	Q15119	[Pyruvate dehydrogenase	Homo sapiens (Human)
PRKD1	Q15139	Serine/threonine-protein kinase D1	Homo sapiens (Human)
PON2	Q15165	Serum paraoxonase/arylesterase 2	Homo sapiens (Human)
NONO	Q15233	Non-POU domain-containing octamer-binding protein	Homo sapiens (Human)
PTPRK	Q15262	Receptor-type tyrosine-protein phosphatase kappa	Homo sapiens (Human)
DHCR24	Q15392	Delta	Homo sapiens (Human)
TWIST1	Q15672	Twist-related protein 1	Homo sapiens (Human)
ADIPOQ	Q15848	Adiponectin	Homo sapiens (Human)
EZH2	Q15910	Histone-lysine N-methyltransferase EZH2	Homo sapiens (Human)
ETFDH	Q16134	Electron transfer flavoprotein-ubiquinone oxidoreductase, mitochondrial	Homo sapiens (Human)
NFE2L2	Q16236	Nuclear factor erythroid 2-related factor 2	Homo sapiens (Human)
MAPK14	Q16539	Mitogen-activated protein kinase 14	Homo sapiens (Human)
FXN	Q16595	Frataxin, mitochondrial	Homo sapiens (Human)
BAK1	Q16611	Bcl-2 homologous antagonist/killer	Homo sapiens (Human)
HIF1A	Q16665	Hypoxia-inducible factor 1-alpha	Homo sapiens (Human)
CYP1B1	Q16678	Cytochrome P450 1B1	Homo sapiens (Human)
DDR2	Q16832	Discoidin domain-containing receptor 2	Homo sapiens (Human)
PTPRN	Q16849	Receptor-type tyrosine-protein phosphatase-like N	Homo sapiens (Human)
TXNRD1	Q16881	Thioredoxin reductase 1, cytoplasmic	Homo sapiens (Human)
MICB	Q29980	MHC class I polypeptide-related sequence B	Homo sapiens (Human)
TRAP1	Q58FF3	Putative endoplasmin-like protein	Homo sapiens (Human)
ZC3H12A	Q5D1E8	Endoribonuclease ZC3H12A	Homo sapiens (Human)
DGKK	Q5KSL6	Diacylglycerol kinase kappa	Homo sapiens (Human)
LRRK2	Q5S007	Leucine-rich repeat serine/threonine-protein kinase 2	Homo sapiens (Human)
PPP1R15B	Q5SWA1	Protein phosphatase 1 regulatory subunit 15B	Homo sapiens (Human)
ERCC6L2	Q5T890	DNA excision repair protein ERCC-6-like 2	Homo sapiens (Human)
SCARA3	Q6AZY7	Scavenger receptor class A member 3	Homo sapiens (Human)
MCTP1	Q6DN14	Multiple C2 and transmembrane domain-containing protein 1	Homo sapiens (Human)
SUMO4	Q6EEV6	Small ubiquitin-related modifier 4	Homo sapiens (Human)
CAT	Q6IB77	Glycine N-acyltransferase	Homo sapiens (Human)
ADNP2	Q6IQ32	Activity-dependent neuroprotector homeobox protein 2	Homo sapiens (Human)
PDE12	Q6L8Q7	2',5'-phosphodiesterase 12	Homo sapiens (Human)
PRR5L	Q6MZQ0	Proline-rich protein 5-like	Homo sapiens (Human)
ALKBH2	Q6NS38	DNA oxidative demethylase ALKBH2	Homo sapiens (Human)
SLC25A24	Q6NUK1	Calcium-binding mitochondrial carrier protein SCaMC-1	Homo sapiens (Human)
ALKBH5	Q6P6C2	RNA demethylase ALKBH5	Homo sapiens (Human)
MEAK7	Q6P9B6	MTOR-associated protein MEAK7	Homo sapiens (Human)
TMIGD1	Q6UXZ0	Transmembrane and immunoglobulin domain-containing protein 1	Homo sapiens (Human)
NAPRT	Q6XQN6	Nicotinate phosphoribosyltransferase	Homo sapiens (Human)
STOX1	Q6ZVD7	Storkhead-box protein 1	Homo sapiens (Human)
RRM2B	Q7LG56	Ribonucleoside-diphosphate reductase subunit M2 B	Homo sapiens (Human)
APTX	Q7Z2E3	Aprataxin	Homo sapiens (Human)
ERMP1	Q7Z2K6	Endoplasmic reticulum metallopeptidase 1	Homo sapiens (Human)
SETX	Q7Z333	Probable helicase senataxin	Homo sapiens (Human)
CPEB2	Q7Z5Q1	Cytoplasmic polyadenylation element-binding protein 2	Homo sapiens (Human)
NET1	Q7Z628	Neuroepithelial cell-transforming gene 1 protein	Homo sapiens (Human)
VRK2	Q86Y07	Serine/threonine-protein kinase VRK2	Homo sapiens (Human)
PPARGC1B	Q86YN6	Peroxisome proliferator-activated receptor gamma coactivator 1-beta	Homo sapiens (Human)
MT-RNR2	Q8IVG9	Humanin	Homo sapiens (Human)
SIRT2	Q8IXJ6	NAD-dependent protein deacetylase sirtuin-2	Homo sapiens (Human)
MSRB3	Q8IXL7	Methionine-R-sulfoxide reductase B3	Homo sapiens (Human)
VKORC1L1	Q8N0U8	Vitamin K epoxide reductase complex subunit 1-like protein 1	Homo sapiens (Human)
NME8	Q8N427	Thioredoxin domain-containing protein 3	Homo sapiens (Human)
OXR1	Q8N573	Oxidation resistance protein 1	Homo sapiens (Human)
SP1	Q8N907	DAN domain family member 5	Homo sapiens (Human)
SLC4A11	Q8NBS3	Solute carrier family 4 member 11	Homo sapiens (Human)
NCOA7	Q8NI08	Nuclear receptor coactivator 7	Homo sapiens (Human)
ZFAND1	Q8TCF1	AN1-type zinc finger protein 1	Homo sapiens (Human)
PNPT1	Q8TCS8	Polyribonucleotide nucleotidyltransferase 1, mitochondrial	Homo sapiens (Human)
CHD6	Q8TD26	Chromodomain-helicase-DNA-binding protein 6	Homo sapiens (Human)
GPX8	Q8TED1	Probable glutathione peroxidase 8	Homo sapiens (Human)
PYROXD1	Q8WU10	Pyridine nucleotide-disulfide oxidoreductase domain-containing protein 1	Homo sapiens (Human)
CYGB	Q8WWM9	Cytoglobin	Homo sapiens (Human)
IPCEF1	Q8WWN9	Interactor protein for cytohesin exchange factors 1	Homo sapiens (Human)
NR4A3	Q92570	Nuclear receptor subfamily 4 group A member 3	Homo sapiens (Human)
TSC1	Q92574	Hamartin	Homo sapiens (Human)
PXDN	Q92626	Peroxidasin homolog	Homo sapiens (Human)
HDAC2	Q92769	Histone deacetylase 2	Homo sapiens (Human)
BAD	Q92934	Bcl2-associated agonist of cell death	Homo sapiens (Human)
RBPMS	Q93062	RNA-binding protein with multiple splicing	Homo sapiens (Human)
FBXW7	Q969H0	F-box/WD repeat-containing protein 7	Homo sapiens (Human)
ZNF622	Q969S3	Cytoplasmic 60S subunit biogenesis factor ZNF622	Homo sapiens (Human)
TP53INP1	Q96A56	Tumor protein p53-inducible nuclear protein 1	Homo sapiens (Human)
PYCR2	Q96C36	Pyrroline-5-carboxylate reductase 2	Homo sapiens (Human)
SIRT1	Q96EB6	NAD-dependent protein deacetylase sirtuin-1	Homo sapiens (Human)
NEIL1	Q96FI4	Endonuclease 8-like 1	Homo sapiens (Human)
ERO1A	Q96HE7	ERO1-like protein alpha	Homo sapiens (Human)
COA8	Q96IL0	Cytochrome c oxidase assembly factor 8	Homo sapiens (Human)
PAWR	Q96IZ0	PRKC apoptosis WT1 regulator protein	Homo sapiens (Human)
AGAP3	Q96P47	Arf-GAP with GTPase, ANK repeat and PH domain-containing protein 3	Homo sapiens (Human)
ALS2	Q96Q42	Alsin	Homo sapiens (Human)
ALKBH3	Q96Q83	Alpha-ketoglutarate-dependent dioxygenase alkB homolog 3	Homo sapiens (Human)
CAMKK2	Q96RR4	Calcium/calmodulin-dependent protein kinase kinase 2	Homo sapiens (Human)
GPX6	Q96SL4	Glutathione peroxidase 7	Homo sapiens (Human)
SIN3A	Q96ST3	Paired amphipathic helix protein Sin3a	Homo sapiens (Human)
PNKP	Q96T60	Bifunctional polynucleotide phosphatase/kinase	Homo sapiens (Human)
ACOX2	Q99424	Peroxisomal acyl-coenzyme A oxidase 2	Homo sapiens (Human)
PARK7	Q99497	Parkinson disease protein 7	Homo sapiens (Human)
MAP3K5	Q99683	Mitogen-activated protein kinase kinase kinase 5	Homo sapiens (Human)
SIGMAR1	Q99720	Sigma non-opioid intracellular receptor 1	Homo sapiens (Human)
TXN2	Q99757	Thioredoxin, mitochondrial	Homo sapiens (Human)
EPAS1	Q99814	Endothelial PAS domain-containing protein 1	Homo sapiens (Human)
MAPKAP1	Q9BPZ7	Target of rapamycin complex 2 subunit MAPKAP1	Homo sapiens (Human)
SELENOS	Q9BQE4	Selenoprotein S	Homo sapiens (Human)
AIFM2	Q9BRQ8	Ferroptosis suppressor protein 1	Homo sapiens (Human)
PDCD10	Q9BUL8	Programmed cell death protein 10	Homo sapiens (Human)
SLC25A23	Q9BV35	Calcium-binding mitochondrial carrier protein SCaMC-3	Homo sapiens (Human)
PINK1	Q9BXM7	Serine/threonine-protein kinase PINK1, mitochondrial	Homo sapiens (Human)
FANCD2	Q9BXW9	Fanconi anemia group D2 protein	Homo sapiens (Human)
FUT8	Q9BYC5	Alpha-	Homo sapiens (Human)
SRXN1	Q9BYN0	Sulfiredoxin-1	Homo sapiens (Human)
PKD2	Q9BZL6	Serine/threonine-protein kinase D2	Homo sapiens (Human)
FTO	Q9C0B1	Alpha-ketoglutarate-dependent dioxygenase FTO	Homo sapiens (Human)
PDGFD	Q9GZP0	Platelet-derived growth factor D	Homo sapiens (Human)
ANKRD2	Q9GZV1	Ankyrin repeat domain-containing protein 2	Homo sapiens (Human)
FOXP1	Q9H334	Forkhead box protein P1	Homo sapiens (Human)
TXNIP	Q9H3M7	Thioredoxin-interacting protein	Homo sapiens (Human)
RWDD1	Q9H446	RWD domain-containing protein 1	Homo sapiens (Human)
MAP1LC3A	Q9H492	Microtubule-associated proteins 1A/1B light chain 3A	Homo sapiens (Human)
PLK3	Q9H4B4	Serine/threonine-protein kinase PLK3	Homo sapiens (Human)
ECT2	Q9H8V3	Protein ECT2	Homo sapiens (Human)
ANKZF1	Q9H8Y5	Ankyrin repeat and zinc finger domain-containing protein 1	Homo sapiens (Human)
BRF2	Q9HAW0	Transcription factor IIIB 50 kDa subunit	Homo sapiens (Human)
PLEKHA1	Q9HB21	Pleckstrin homology domain-containing family A member 1	Homo sapiens (Human)
NOX3	Q9HBY0	NADPH oxidase 3	Homo sapiens (Human)
SGK2	Q9HBY8	Serine/threonine-protein kinase Sgk2	Homo sapiens (Human)
TXNRD2	Q9NNW7	Thioredoxin reductase 2, mitochondrial	Homo sapiens (Human)
PNPLA8	Q9NP80	Calcium-independent phospholipase A2-gamma	Homo sapiens (Human)
NOX4	Q9NPH5	NADPH oxidase 4	Homo sapiens (Human)
ATP13A2	Q9NQ11	Polyamine-transporting ATPase 13A2	Homo sapiens (Human)
DIABLO	Q9NR28	Diablo IAP-binding mitochondrial protein	Homo sapiens (Human)
DUOX2	Q9NRD8	Dual oxidase 2	Homo sapiens (Human)
DUOX1	Q9NRD9	Dual oxidase 1	Homo sapiens (Human)
ZNF277	Q9NRM2	Zinc finger protein 277	Homo sapiens (Human)
GLRX2	Q9NS18	Glutaredoxin-2, mitochondrial	Homo sapiens (Human)
C19orf12	Q9NSK7	Protein C19orf12	Homo sapiens (Human)
TREX1	Q9NSU2	Three-prime repair exonuclease 1	Homo sapiens (Human)
STAU2	Q9NUL3	Double-stranded RNA-binding protein Staufen homolog 2	Homo sapiens (Human)
NUDT15	Q9NV35	Nucleotide triphosphate diphosphatase NUDT15	Homo sapiens (Human)
MET	Q9NWH9	SAFB-like transcription modulator	Homo sapiens (Human)
THG1L	Q9NWX6	Probable tRNA	Homo sapiens (Human)
OSER1	Q9NX31	Oxidative stress-responsive serine-rich protein 1	Homo sapiens (Human)
ADPRS	Q9NX46	ADP-ribosylhydrolase ARH3	Homo sapiens (Human)
TMEM161A	Q9NX61	Transmembrane protein 161A	Homo sapiens (Human)
SMPD3	Q9NY59	Sphingomyelin phosphodiesterase 3	Homo sapiens (Human)
SPHK1	Q9NYA1	Sphingosine kinase 1	Homo sapiens (Human)
TREM2	Q9NZC2	Triggering receptor expressed on myeloid cells 2	Homo sapiens (Human)
SELENON	Q9NZV5	Selenoprotein N	Homo sapiens (Human)
GSKIP	Q9P0R6	GSK3B-interacting protein	Homo sapiens (Human)
STK26	Q9P289	Serine/threonine-protein kinase 26	Homo sapiens (Human)
MYEF2	Q9P2K5	Myelin expression factor 2	Homo sapiens (Human)
IMPACT	Q9P2X3	Protein IMPACT	Homo sapiens (Human)
PPARGC1A	Q9UBK2	Peroxisome proliferator-activated receptor gamma coactivator 1-alpha	Homo sapiens (Human)
HDAC6	Q9UBN7	Histone deacetylase 6	Homo sapiens (Human)
WNT16	Q9UBV4	Protein Wnt-16	Homo sapiens (Human)
FBLN5	Q9UBX5	Fibulin-5	Homo sapiens (Human)
CLN8	Q9UBY8	Protein CLN8	Homo sapiens (Human)
SLC23A2	Q9UGH3	Solute carrier family 23 member 2	Homo sapiens (Human)
SHPK	Q9UHJ6	Sedoheptulokinase	Homo sapiens (Human)
NDUFA12	Q9UI09	NADH dehydrogenase [ubiquinone] 1 alpha subcomplex subunit 12	Homo sapiens (Human)
GGT7	Q9UJ14	Glutathione hydrolase 7	Homo sapiens (Human)
MSRA	Q9UJ68	Mitochondrial peptide methionine sulfoxide reductase	Homo sapiens (Human)
HAO1	Q9UJM8	2-Hydroxyacid oxidase 1	Homo sapiens (Human)
OSGIN1	Q9UJX0	Oxidative stress-induced growth inhibitor 1	Homo sapiens (Human)
STOML2	Q9UJZ1	Stomatin-like protein 2, mitochondrial	Homo sapiens (Human)
ZNF580	Q9UK33	Zinc finger protein 580	Homo sapiens (Human)
BAG5	Q9UL15	BAG family molecular chaperone regulator 5	Homo sapiens (Human)
TBC1D24	Q9ULP9	TBC1 domain family member 24	Homo sapiens (Human)
RNF112	Q9ULX5	RING finger protein 112	Homo sapiens (Human)
MAFF	Q9ULX9	Transcription factor MafF	Homo sapiens (Human)
UBQLN1	Q9UMX0	Ubiquilin-1	Homo sapiens (Human)
FZD1	Q9UP38	Frizzled-1	Homo sapiens (Human)
SLC7A11	Q9UPY5	Cystine/glutamate transporter	Homo sapiens (Human)
OSGIN2	Q9Y236	Oxidative stress-induced growth inhibitor 2	Homo sapiens (Human)
TLR6	Q9Y2C9	Toll-like receptor 6	Homo sapiens (Human)
NET1	Q9Y345	Sodium- and chloride-dependent glycine transporter 2	Homo sapiens (Human)
MSRB2	Q9Y3D2	Methionine-R-sulfoxide reductase B2, mitochondrial	Homo sapiens (Human)
FBXO7	Q9Y3I1	F-box only protein 7	Homo sapiens (Human)
RIPK3	Q9Y572	Receptor-interacting serine/threonine-protein kinase 3	Homo sapiens (Human)
NOX1	Q9Y5S8	NADPH oxidase 1	Homo sapiens (Human)
DNAJC15	Q9Y5T4	DnaJ homolog subfamily C member 15	Homo sapiens (Human)
KLF2	Q9Y5W3	Krueppel-like factor 2	Homo sapiens (Human)
HEBP2	Q9Y5Z4	Heme-binding protein 2	Homo sapiens (Human)
SELENOK	Q9Y6D0	Selenoprotein K	Homo sapiens (Human)
STK24	Q9Y6E0	Serine/threonine-protein kinase 24	Homo sapiens (Human)
CHCHD2	Q9Y6H1	Coiled-coil-helix-coiled-coil-helix domain-containing protein 2	Homo sapiens (Human)
SESN1	Q9Y6P5	Sestrin-1	Homo sapiens (Human)
