# Supplementary material for: Single cell and bulk transcriptome analysis identified oxidative stress response-related features of Hepatocellular Carcinoma
Source: Front Cell Dev Biol. 2023 Sep 28;11:1191074. doi: 10.3389/fcell.2023.1191074 (PMC10568628; doi:10.3389/fcell.2023.1191074)
Supplement: Supplementary file 3 [file Table3.XLSX]

## Sheet: Hepatocytes
Gene	P Value	Log2FC	Pct.1	Pct.2	FDR	Control	HCC	Cell Type
AREG	6.18e-80	-0.317814	0.144	0.237	1.47e-75	1.12021	0.362038	Hepatocytes/Malignant hepatocytes
ARG1	8.53e-237	0.333255	0.509	0.234	2.03e-232	0.720205	1.01457	Hepatocytes/Malignant hepatocytes
BTG1	3.96e-288	-0.359284	0.85	0.827	9.42e-284	2.72751	1.74696	Hepatocytes/Malignant hepatocytes
CHCHD2	8.73e-304	0.304308	0.952	0.721	2.07e-299	1.69759	2.03134	Hepatocytes/Malignant hepatocytes
FOS	1.06e-130	-0.262874	0.834	0.837	2.53e-126	3.14207	2.56888	Hepatocytes/Malignant hepatocytes
GCLM	6.16e-299	0.25222	0.457	0.145	1.46e-294	0.304893	0.526084	Hepatocytes/Malignant hepatocytes
HP	5.48e-72	-0.297386	0.567	0.644	1.3e-67	3.32046	2.47466	Hepatocytes/Malignant hepatocytes
JUNB	3e-168	-0.353899	0.738	0.754	7.13e-164	2.7459	2.08437	Hepatocytes/Malignant hepatocytes
KDM6B	1.41e-100	-0.330378	0.197	0.298	3.34e-96	0.835924	0.251398	Hepatocytes/Malignant hepatocytes
KLF2	1.02e-48	-0.25942	0.193	0.263	2.43e-44	0.976115	0.438701	Hepatocytes/Malignant hepatocytes
MCL1	6.86e-218	-0.353251	0.723	0.705	1.63e-213	1.92072	1.16968	Hepatocytes/Malignant hepatocytes
MSRB2	3.09e-284	0.254809	0.553	0.215	7.34e-280	0.420468	0.618696	Hepatocytes/Malignant hepatocytes
MT1X	7.78e-140	-0.405296	0.665	0.672	1.85e-135	3.07857	2.06757	Hepatocytes/Malignant hepatocytes
NDUFB4	3.4e-228	0.308259	0.858	0.526	8.09e-224	1.14377	1.39446	Hepatocytes/Malignant hepatocytes
NR4A2	3.17e-172	-0.404461	0.241	0.393	7.54e-168	1.17163	0.46161	Hepatocytes/Malignant hepatocytes
NR4A3	4.58e-117	-0.259227	0.083	0.185	1.09e-112	0.632664	0.118333	Hepatocytes/Malignant hepatocytes
POR	1.7e-270	0.28458	0.62	0.276	4.04e-266	0.5567	0.800786	Hepatocytes/Malignant hepatocytes
PRDX3	7.56e-198	0.269945	0.78	0.428	1.8e-193	0.938281	1.12702	Hepatocytes/Malignant hepatocytes
PRDX4	1.76e-300	0.324526	0.706	0.323	4.18e-296	0.712819	0.973221	Hepatocytes/Malignant hepatocytes
PRDX6	9.86e-248	0.340213	0.867	0.543	2.34e-243	1.36044	1.68012	Hepatocytes/Malignant hepatocytes
RBX1	5.52e-220	0.261191	0.779	0.412	1.31e-215	0.893675	1.05238	Hepatocytes/Malignant hepatocytes
ROMO1	7.66e-222	0.309457	0.845	0.524	1.82e-217	1.15807	1.42493	Hepatocytes/Malignant hepatocytes
SDC1	1.04e-244	0.251838	0.518	0.207	2.46e-240	0.431649	0.654038	Hepatocytes/Malignant hepatocytes
TNFAIP3	9.4e-116	-0.444623	0.451	0.499	2.23e-111	1.59726	0.666421	Hepatocytes/Malignant hepatocytes

## Sheet: T memory cells
Gene	P Value	Log2FC	Pct.1	Pct.2	FDR	Control	HCC	Cell Type
ANXA1	2.76e-63	-0.348784	0.688	0.711	6.56e-59	2.2467	1.36738	T memory cells
ATOX1	6.62e-186	0.609814	0.805	0.317	1.57e-181	0.873232	1.56719	T memory cells
ATP2A2	4.69e-50	0.262401	0.384	0.163	1.11e-45	0.447444	0.721626	T memory cells
BID	1.32e-60	0.287713	0.438	0.181	3.13e-56	0.468586	0.750376	T memory cells
BTG1	6.35e-101	-0.302725	0.919	0.904	1.51e-96	3.24787	2.27592	T memory cells
CLN8	5.91e-83	0.338465	0.434	0.146	1.4e-78	0.378765	0.732534	T memory cells
CYBB	1.9e-147	0.502155	0.64	0.193	4.52e-143	0.72522	1.16672	T memory cells
DAPK1	2.43e-64	0.255379	0.311	0.091	5.78e-60	0.245127	0.503672	T memory cells
FABP1	3.56e-122	0.581374	0.476	0.161	8.46e-118	0.446079	1.29689	T memory cells
FYN	4.73e-161	-0.712582	0.079	0.414	1.12e-156	1.29453	0.14033	T memory cells
GPX1	1.84e-193	0.641475	0.994	0.586	4.38e-189	2.57238	3.17482	T memory cells
GPX3	2.62e-138	0.446852	0.512	0.129	6.23e-134	0.430228	0.835332	T memory cells
GPX4	2.88e-117	0.416543	0.934	0.593	6.84e-113	1.50726	1.95618	T memory cells
GSTP1	8.55e-39	0.283692	0.824	0.508	2.03e-34	1.38373	1.58553	T memory cells
HIF1A	1.8e-52	0.273368	0.507	0.239	4.28e-48	0.638424	0.872823	T memory cells
HMOX1	3.67e-173	0.662688	0.668	0.214	8.71e-169	0.879675	1.7658	T memory cells
HP	8.99e-35	0.251134	0.431	0.243	2.14e-30	0.676478	0.952182	T memory cells
HSPA1A	1.27e-140	0.597109	0.931	0.54	3.02e-136	3.06913	3.8046	T memory cells
HSPA1B	9.43e-185	0.72387	0.852	0.429	2.24e-180	2.09416	3.04001	T memory cells
HSPB1	2.28e-145	0.599748	0.929	0.495	5.43e-141	2.51901	3.12072	T memory cells
IDH1	7.93e-80	0.328425	0.429	0.143	1.88e-75	0.412763	0.734347	T memory cells
JUN	3.4e-33	0.263369	0.87	0.598	8.07e-29	2.03551	2.2386	T memory cells
KDM6B	1.08e-60	0.342791	0.647	0.349	2.56e-56	0.980151	1.32632	T memory cells
KLF2	1.29e-42	0.339841	0.467	0.252	3.07e-38	1.10927	1.6265	T memory cells
MAFF	9.16e-128	0.476951	0.592	0.194	2.18e-123	0.559321	1.06019	T memory cells
MGST1	4.33e-107	0.387909	0.355	0.075	1.03e-102	0.17943	0.648866	T memory cells
MMP9	4.87e-85	0.350407	0.271	0.047	1.16e-80	0.174977	0.719635	T memory cells
NCF1	6.85e-59	0.26505	0.369	0.134	1.63e-54	0.365192	0.626205	T memory cells
NFE2L2	5.94e-51	0.31243	0.769	0.457	1.41e-46	1.19584	1.49177	T memory cells
NFKB1	2.21e-84	0.428385	0.646	0.311	5.26e-80	0.997948	1.48587	T memory cells
NR4A3	5.09e-78	0.402812	0.556	0.248	1.21e-73	0.806089	1.25755	T memory cells
NUPR1	3.57e-123	0.554507	0.425	0.107	8.47e-119	0.339627	1.18123	T memory cells
P4HB	5e-106	0.433714	0.67	0.282	1.19e-101	0.710584	1.15183	T memory cells
PPIF	9.64e-70	0.306764	0.396	0.139	2.29e-65	0.368367	0.691457	T memory cells
PPP1R15B	2.98e-53	0.265469	0.365	0.144	7.08e-49	0.387949	0.669275	T memory cells
PRDX1	1.92e-91	0.438466	0.814	0.479	4.56e-87	1.3032	1.90964	T memory cells
PRDX3	1.45e-78	0.34482	0.557	0.234	3.44e-74	0.585972	0.911845	T memory cells
PRDX5	1.3e-41	0.252406	0.61	0.326	3.08e-37	0.81519	0.999636	T memory cells
PTGS2	2.13e-94	0.408629	0.336	0.075	5.05e-90	0.269474	0.824075	T memory cells
RCAN1	3.06e-65	0.296779	0.312	0.093	7.27e-61	0.306181	0.671822	T memory cells
RHOA	1.98e-68	0.329659	0.924	0.626	4.72e-64	1.59012	1.92158	T memory cells
RHOB	1.26e-134	0.551709	0.843	0.372	3.01e-130	1.79805	2.19969	T memory cells
SIRPA	1.65e-105	0.33385	0.304	0.046	3.92e-101	0.0943347	0.487563	T memory cells
STAT1	5.91e-59	0.338086	0.552	0.276	1.41e-54	0.802772	1.18158	T memory cells
TPM1	3.96e-121	0.365355	0.329	0.044	9.41e-117	0.108977	0.531557	T memory cells
TREM2	1.4e-227	0.763735	0.498	0.054	3.33e-223	0.160536	1.30619	T memory cells

## Sheet: Mucosal-associated invariant T 
Gene	P Value	Log2FC	Pct.1	Pct.2	FDR	Control	HCC	Cell Type
AREG	8.06e-62	-0.317657	0.194	0.358	1.92e-57	1.41668	0.952209	Mucosal-associated invariant T cells
ATOX1	1.56e-73	0.287157	0.267	0.112	3.72e-69	0.371431	0.792821	Mucosal-associated invariant T cells
BANF1	3.09e-59	0.269916	0.294	0.151	7.36e-55	0.455955	0.866466	Mucosal-associated invariant T cells
FYN	3.31e-123	-0.39786	0.342	0.574	7.86e-119	1.5197	0.983837	Mucosal-associated invariant T cells
HSPA1A	8.03e-173	0.557339	0.735	0.463	1.91e-168	2.6099	3.45829	Mucosal-associated invariant T cells
HSPA1B	3.98e-96	0.454004	0.531	0.314	9.46e-92	1.9645	2.68249	Mucosal-associated invariant T cells
HSPB1	2.98e-144	0.504563	0.61	0.367	7.07e-140	1.45992	2.35139	Mucosal-associated invariant T cells
KDM6B	5.9e-64	-0.310564	0.174	0.322	1.4e-59	1.0281	0.530314	Mucosal-associated invariant T cells
MCL1	1.61e-71	-0.252699	0.635	0.763	3.83e-67	2.35938	1.9436	Mucosal-associated invariant T cells
MT-ND3	2.66e-172	-0.251821	0.866	0.976	6.32e-168	3.28898	2.89131	Mucosal-associated invariant T cells
NDUFC2	2.21e-72	0.304548	0.379	0.209	5.25e-68	0.598025	1.0394	Mucosal-associated invariant T cells
NQO1	1.77e-132	0.311647	0.148	0.006	4.21e-128	0.0223949	0.565134	Mucosal-associated invariant T cells
NR4A2	3.17e-112	-0.408454	0.302	0.523	7.54e-108	1.58354	1.00038	Mucosal-associated invariant T cells
PRDX1	1.26e-74	0.309552	0.548	0.373	2.99e-70	1.04734	1.52253	Mucosal-associated invariant T cells
PRDX3	9.48e-66	0.265409	0.243	0.103	2.25e-61	0.322789	0.723794	Mucosal-associated invariant T cells
PRDX5	1.29e-63	0.298314	0.398	0.242	3.06e-59	0.690965	1.16075	Mucosal-associated invariant T cells
SOD1	2.11e-75	0.269246	0.715	0.586	5e-71	1.57122	2.0637	Mucosal-associated invariant T cells
TXN	6.8e-132	0.403901	0.606	0.374	1.62e-127	1.15452	1.73205	Mucosal-associated invariant T cells

## Sheet: Gamma delta T cells
Gene	P Value	Log2FC	Pct.1	Pct.2	FDR	Control	HCC	Cell Type
BANF1	3.41e-61	0.288811	0.363	0.171	8.09e-57	0.573059	0.933576	Gamma delta T cells
FYN	2.13e-95	-0.39715	0.452	0.63	5.07e-91	1.75531	1.14085	Gamma delta T cells
HP	6.07e-47	0.252607	0.316	0.154	1.44e-42	0.539254	0.881851	Gamma delta T cells
HSPA1B	5.58e-279	0.809483	0.695	0.26	1.33e-274	1.7889	2.8566	Gamma delta T cells
JUN	8.8e-47	0.308187	0.7	0.496	2.09e-42	2.05388	2.4835	Gamma delta T cells
KLF2	8.54e-54	0.286476	0.265	0.119	2.03e-49	0.469118	0.945113	Gamma delta T cells
NR4A2	1.56e-91	-0.412159	0.479	0.652	3.71e-87	2.05	1.35637	Gamma delta T cells
PRDX1	7.51e-44	0.287509	0.431	0.259	1.78e-39	0.851254	1.27266	Gamma delta T cells
RHOB	6.26e-67	0.311023	0.347	0.156	1.49e-62	0.61122	1.05134	Gamma delta T cells
SOD1	1.05e-77	0.352565	0.733	0.506	2.51e-73	1.43842	1.94165	Gamma delta T cells

## Sheet: B cells
Gene	P Value	Log2FC	Pct.1	Pct.2	FDR	Control	HCC	Cell Type
AREG	2.16e-11	-0.261156	0.372	0.426	5.13e-07	1.61922	1.02918	B cells
ATOX1	2.01e-95	0.348394	0.621	0.246	4.77e-91	0.450369	0.860562	B cells
BTG1	6.4e-52	-0.358206	0.861	0.826	1.52e-47	3.08386	2.34837	B cells
CD38	7.28e-87	0.365819	0.54	0.226	1.73e-82	0.396218	0.811174	B cells
ERN1	2.7e-76	0.291954	0.459	0.164	6.41e-72	0.293947	0.624362	B cells
FOXP1	4.34e-30	-0.298075	0.155	0.287	1.03e-25	0.807526	0.343171	B cells
HSPA1B	7.32e-34	0.2677	0.565	0.336	1.74e-29	1.49003	1.84216	B cells
HSPB1	8.65e-49	0.253168	0.758	0.411	2.06e-44	1.82244	1.90877	B cells
KDM6B	8.94e-30	-0.269113	0.173	0.318	2.13e-25	0.842054	0.458885	B cells
MGST1	1.17e-108	0.286128	0.394	0.068	2.78e-104	0.146651	0.475799	B cells
MT-ATP6	2.77e-96	-0.273782	0.987	0.995	6.59e-92	3.35129	3.01496	B cells
MT-ND3	2.11e-174	-0.417559	0.956	0.988	5.02e-170	3.28228	2.53514	B cells
NDUFC2	9.58e-79	0.326346	0.651	0.309	2.28e-74	0.575811	0.914879	B cells
NR4A2	5.01e-76	-0.497268	0.375	0.611	1.19e-71	1.67658	0.971551	B cells
NUPR1	3.67e-295	0.737455	0.664	0.055	8.72e-291	0.142001	1.18101	B cells
P4HB	1.38e-111	0.453807	0.698	0.319	3.27e-107	0.618966	1.15789	B cells
PRDX4	1.75e-150	0.585534	0.718	0.317	4.16e-146	0.747927	1.47991	B cells
PRDX5	1.31e-54	0.278862	0.724	0.416	3.1e-50	0.759778	1.04102	B cells
PRNP	2.36e-21	-0.257776	0.198	0.307	5.62e-17	0.766193	0.367849	B cells
RPS3	1.38e-120	-0.273994	0.986	0.998	3.28e-116	3.60487	3.01187	B cells
TXN	3.81e-85	0.392176	0.756	0.404	9.05e-81	0.939438	1.40528	B cells
TXNIP	1.06e-27	-0.332915	0.556	0.606	2.51e-23	1.79703	1.18229	B cells
UCP2	2.68e-26	-0.344104	0.388	0.475	6.37e-22	1.2377	0.673464	B cells

## Sheet: Dendritic cells
Gene	P Value	Log2FC	Pct.1	Pct.2	FDR	Control	HCC	Cell Type
ATOX1	1.4e-105	0.256873	0.757	0.582	3.32e-101	1.08958	1.44756	Dendritic cells
AXL	1.02e-176	-0.44943	0.188	0.408	2.41e-172	1.09788	0.398388	Dendritic cells
BANF1	4.69e-199	0.375402	0.625	0.369	1.12e-194	0.618536	1.11266	Dendritic cells
BNIP3	3.62e-196	0.386636	0.397	0.143	8.61e-192	0.24356	0.846783	Dendritic cells
CYBB	6.44e-95	-0.311244	0.384	0.537	1.53e-90	1.34142	0.877031	Dendritic cells
ERO1A	2.96e-106	0.292146	0.366	0.181	7.04e-102	0.289981	0.798369	Dendritic cells
FABP1	1.71e-95	0.283765	0.313	0.146	4.06e-91	0.287594	0.854072	Dendritic cells
FOS	1.3e-122	-0.27644	0.816	0.898	3.09e-118	3.2427	2.76704	Dendritic cells
FYN	2.59e-149	-0.303124	0.071	0.249	6.16e-145	0.596548	0.128299	Dendritic cells
GPX4	1.55e-209	0.266543	0.885	0.767	3.69e-205	1.54962	1.95382	Dendritic cells
HMOX1	3e-60	-0.303695	0.409	0.512	7.13e-56	1.64248	1.02893	Dendritic cells
HP	4.82e-25	0.323113	0.349	0.272	1.15e-20	0.487403	1.98652	Dendritic cells
HSPA1A	1.24e-157	0.342868	0.896	0.734	2.95e-153	2.71553	3.36589	Dendritic cells
HSPA1B	6.26e-97	0.311301	0.783	0.595	1.49e-92	2.05496	2.63457	Dendritic cells
HSPB1	8.73e-216	0.433048	0.84	0.627	2.07e-211	1.80294	2.65547	Dendritic cells
IDH1	2.13e-164	0.368089	0.523	0.285	5.06e-160	0.503773	1.02904	Dendritic cells
JUNB	1.38e-140	-0.356571	0.635	0.827	3.29e-136	2.55678	2.06791	Dendritic cells
KLF2	5.68e-101	-0.351208	0.274	0.44	1.35e-96	1.19356	0.671066	Dendritic cells
MCL1	7.24e-256	-0.364601	0.71	0.86	1.72e-251	2.01452	1.46776	Dendritic cells
NDUFC2	6.2e-88	0.257214	0.682	0.56	1.47e-83	1.01439	1.45445	Dendritic cells
NQO1	9.09e-194	0.281235	0.227	0.029	2.16e-189	0.0636457	0.465547	Dendritic cells
NR4A2	4.01e-73	-0.27358	0.468	0.608	9.54e-69	1.56827	1.19775	Dendritic cells
PON2	1.38e-205	0.328741	0.328	0.084	3.29e-201	0.15857	0.590973	Dendritic cells
PRDX1	6.28e-157	0.284058	0.856	0.734	1.49e-152	1.83313	2.30176	Dendritic cells
PRDX2	2.17e-165	0.405983	0.523	0.302	5.16e-161	0.547495	1.18129	Dendritic cells
PRDX4	3.17e-154	0.363098	0.505	0.286	7.53e-150	0.472326	0.996398	Dendritic cells
PRDX6	2.42e-164	0.371302	0.689	0.509	5.75e-160	0.887325	1.51042	Dendritic cells
PRKCB	6.75e-122	-0.265416	0.125	0.303	1.61e-117	0.553743	0.206013	Dendritic cells
PRNP	1.4e-85	-0.285175	0.4	0.525	3.32e-81	1.092	0.683527	Dendritic cells
PSMB5	3.09e-177	0.356323	0.53	0.284	7.35e-173	0.459782	0.919249	Dendritic cells
ROMO1	2.36e-93	0.252685	0.671	0.521	5.6e-89	0.921579	1.29661	Dendritic cells
SHMT2	9.26e-155	0.260715	0.312	0.101	2.2e-150	0.150405	0.490338	Dendritic cells
STOML2	1.6e-172	0.327802	0.455	0.205	3.8e-168	0.326452	0.74838	Dendritic cells
TNFAIP3	1.07e-61	-0.256745	0.536	0.637	2.54e-57	1.70911	1.28714	Dendritic cells
TREM2	1.24e-233	0.405039	0.276	0.039	2.96e-229	0.119554	0.743259	Dendritic cells
