# Supplementary material for: Single cell and bulk transcriptome analysis identified oxidative stress response-related features of Hepatocellular Carcinoma
Source: Front Cell Dev Biol. 2023 Sep 28;11:1191074. doi: 10.3389/fcell.2023.1191074 (PMC10568628; doi:10.3389/fcell.2023.1191074)
Supplement: Supplementary file 12 [file Table4.XLSX]

## Sheet: Sheet1
Variable	Permutation	Feature importance	Model
TXN	0	0.350217	XGB
TXN	0	0.337838	GLM
PRDX5	0	0.322093	GLM
FOS	0	0.319655	GLM
FOS	0	0.311202	XGB
PRDX5	0	0.308876	XGB
TXN	0	0.303134	RF
PRDX5	0	0.299518	RF
TXN	0	0.291948	SVM
GPX4	0	0.288741	GLM
PRDX5	0	0.286646	SVM
FOS	0	0.281727	RF
HMOX1	0	0.273459	GLM
PRDX1	0	0.271288	RF
GPX4	0	0.269246	XGB
HMOX1	0	0.26438	RF
FOS	0	0.264017	SVM
HMOX1	0	0.263276	XGB
GPX4	0	0.260713	RF
PRDX6	0	0.260338	GLM
POR	0	0.257968	XGB
GPX4	0	0.255834	SVM
HMOX1	0	0.255032	SVM
POR	0	0.240473	SVM
