# Supplementary material for: Single cell and bulk transcriptome analysis identified oxidative stress response-related features of Hepatocellular Carcinoma
Source: Front Cell Dev Biol. 2023 Sep 28;11:1191074. doi: 10.3389/fcell.2023.1191074 (PMC10568628; doi:10.3389/fcell.2023.1191074)
Supplement: Supplementary file 13 [file Table1.XLSX]

## Sheet: GSE149614
GSE149614
Cell	Sample	Site	Patient	Stage
HCC01T_AAACCTGAGGGCATGT	HCC01T	Tumor	HCC01	I
HCC01T_AAACCTGAGTCGCCGT	HCC01T	Tumor	HCC01	I
HCC01T_AAACCTGCATTACCTT	HCC01T	Tumor	HCC01	I
HCC01T_AAACCTGGTCACACGC	HCC01T	Tumor	HCC01	I
HCC01T_AAACCTGTCCAGTATG	HCC01T	Tumor	HCC01	I
HCC01T_AAACGGGTCGAGCCCA	HCC01T	Tumor	HCC01	I
HCC01T_AAACGGGTCGCTTGTC	HCC01T	Tumor	HCC01	I
HCC01T_AAACGGGTCTGACCTC	HCC01T	Tumor	HCC01	I
HCC01T_AAAGATGAGACAGACC	HCC01T	Tumor	HCC01	I
HCC01T_AAAGATGAGCTAACAA	HCC01T	Tumor	HCC01	I
HCC01T_AAAGATGAGGATGTAT	HCC01T	Tumor	HCC01	I
HCC01T_AAAGATGCAACGATCT	HCC01T	Tumor	HCC01	I
HCC01T_AAAGATGCACCGGAAA	HCC01T	Tumor	HCC01	I
HCC01T_AAAGATGCAGGGATTG	HCC01T	Tumor	HCC01	I
HCC01T_AAAGATGGTTAGATGA	HCC01T	Tumor	HCC01	I
HCC01T_AAAGATGGTTTCGCTC	HCC01T	Tumor	HCC01	I
HCC01T_AAAGCAAAGCTAGTCT	HCC01T	Tumor	HCC01	I
HCC01T_AAAGCAAAGCTGATAA	HCC01T	Tumor	HCC01	I
HCC01T_AAAGCAAAGGACTGGT	HCC01T	Tumor	HCC01	I
HCC01T_AAAGCAACACACTGCG	HCC01T	Tumor	HCC01	I
HCC01T_AAAGCAACACATGACT	HCC01T	Tumor	HCC01	I
HCC01T_AAAGCAACAGGCTCAC	HCC01T	Tumor	HCC01	I
HCC01T_AAAGCAACATCGACGC	HCC01T	Tumor	HCC01	I
HCC01T_AAAGCAACATGATCCA	HCC01T	Tumor	HCC01	I
HCC01T_AAAGCAAGTCAGCTAT	HCC01T	Tumor	HCC01	I
HCC01T_AAAGCAAGTCGCATAT	HCC01T	Tumor	HCC01	I
HCC01T_AAAGTAGAGTCTCGGC	HCC01T	Tumor	HCC01	I
HCC01T_AAAGTAGAGTGAACGC	HCC01T	Tumor	HCC01	I
HCC01T_AAAGTAGGTCAGTGGA	HCC01T	Tumor	HCC01	I
HCC01T_AAAGTAGTCATGGTCA	HCC01T	Tumor	HCC01	I
HCC01T_AAAGTAGTCCGCATCT	HCC01T	Tumor	HCC01	I
HCC01T_AAAGTAGTCCTATGTT	HCC01T	Tumor	HCC01	I
HCC01T_AAATGCCAGCGTAGTG	HCC01T	Tumor	HCC01	I
HCC01T_AAATGCCCAGACGTAG	HCC01T	Tumor	HCC01	I
HCC01T_AAATGCCCATAACCTG	HCC01T	Tumor	HCC01	I
HCC01T_AAATGCCGTATAGGGC	HCC01T	Tumor	HCC01	I
HCC01T_AAATGCCTCAGTTCGA	HCC01T	Tumor	HCC01	I
HCC01T_AAATGCCTCCTCGCAT	HCC01T	Tumor	HCC01	I
HCC01T_AAATGCCTCTTGCATT	HCC01T	Tumor	HCC01	I
HCC01T_AACACGTCAGGCTCAC	HCC01T	Tumor	HCC01	I
HCC01T_AACCATGAGCTAAGAT	HCC01T	Tumor	HCC01	I
HCC01T_AACCATGCAAGGTTCT	HCC01T	Tumor	HCC01	I
HCC01T_AACCATGCACTATCTT	HCC01T	Tumor	HCC01	I
HCC01T_AACCATGCAGACGCAA	HCC01T	Tumor	HCC01	I
HCC01T_AACCATGGTTAAGGGC	HCC01T	Tumor	HCC01	I
HCC01T_AACCATGTCCGCAGTG	HCC01T	Tumor	HCC01	I
HCC01T_AACCGCGAGAGCTGGT	HCC01T	Tumor	HCC01	I
HCC01T_AACCGCGAGTATGACA	HCC01T	Tumor	HCC01	I
HCC01T_AACCGCGAGTGTACCT	HCC01T	Tumor	HCC01	I
HCC01T_AACCGCGCACGGATAG	HCC01T	Tumor	HCC01	I
HCC01T_AACCGCGCATTTGCTT	HCC01T	Tumor	HCC01	I
HCC01T_AACCGCGGTAATTGGA	HCC01T	Tumor	HCC01	I
HCC01T_AACCGCGGTACTCTCC	HCC01T	Tumor	HCC01	I
HCC01T_AACCGCGGTCCAACTA	HCC01T	Tumor	HCC01	I
HCC01T_AACCGCGGTGAGGGTT	HCC01T	Tumor	HCC01	I
HCC01T_AACCGCGTCCACTCCA	HCC01T	Tumor	HCC01	I
HCC01T_AACCGCGTCTAAGCCA	HCC01T	Tumor	HCC01	I
HCC01T_AACGTTGAGAGACTAT	HCC01T	Tumor	HCC01	I
HCC01T_AACGTTGAGCCAGTTT	HCC01T	Tumor	HCC01	I
HCC01T_AACGTTGCAAGGCTCC	HCC01T	Tumor	HCC01	I
HCC01T_AACGTTGCATTGGGCC	HCC01T	Tumor	HCC01	I
HCC01T_AACGTTGGTCAAGCGA	HCC01T	Tumor	HCC01	I
HCC01T_AACGTTGGTCGCGGTT	HCC01T	Tumor	HCC01	I
HCC01T_AACGTTGTCAACGGCC	HCC01T	Tumor	HCC01	I
HCC01T_AACTCAGGTAGGGTAC	HCC01T	Tumor	HCC01	I
HCC01T_AACTCAGGTGACAAAT	HCC01T	Tumor	HCC01	I
HCC01T_AACTCAGGTGATGCCC	HCC01T	Tumor	HCC01	I
HCC01T_AACTCAGTCTTTCCTC	HCC01T	Tumor	HCC01	I
HCC01T_AACTCCCAGACAGAGA	HCC01T	Tumor	HCC01	I
HCC01T_AACTCCCAGGTAGCCA	HCC01T	Tumor	HCC01	I
HCC01T_AACTCCCGTTTGTTTC	HCC01T	Tumor	HCC01	I
HCC01T_AACTCCCTCCTAGTGA	HCC01T	Tumor	HCC01	I
HCC01T_AACTCTTAGGGAACGG	HCC01T	Tumor	HCC01	I
HCC01T_AACTCTTCACCTCGTT	HCC01T	Tumor	HCC01	I
HCC01T_AACTCTTCACGAAATA	HCC01T	Tumor	HCC01	I
HCC01T_AACTCTTGTTGCCTCT	HCC01T	Tumor	HCC01	I
HCC01T_AACTGGTAGTACGACG	HCC01T	Tumor	HCC01	I
HCC01T_AACTGGTAGTTATCGC	HCC01T	Tumor	HCC01	I
HCC01T_AACTGGTCAACCGCCA	HCC01T	Tumor	HCC01	I
HCC01T_AACTTTCCAAAGGAAG	HCC01T	Tumor	HCC01	I
HCC01T_AACTTTCCAACACGCC	HCC01T	Tumor	HCC01	I
HCC01T_AACTTTCCAGGATCGA	HCC01T	Tumor	HCC01	I
HCC01T_AACTTTCGTACCGGCT	HCC01T	Tumor	HCC01	I
HCC01T_AACTTTCGTCTAACGT	HCC01T	Tumor	HCC01	I
HCC01T_AACTTTCGTGACCAAG	HCC01T	Tumor	HCC01	I
HCC01T_AACTTTCTCGCCAGCA	HCC01T	Tumor	HCC01	I
HCC01T_AACTTTCTCGTACCGG	HCC01T	Tumor	HCC01	I
HCC01T_AACTTTCTCTTGTACT	HCC01T	Tumor	HCC01	I
HCC01T_AAGACCTAGATATACG	HCC01T	Tumor	HCC01	I
HCC01T_AAGACCTCAACACCCG	HCC01T	Tumor	HCC01	I
HCC01T_AAGACCTCACGCCAGT	HCC01T	Tumor	HCC01	I
HCC01T_AAGACCTCAGACACTT	HCC01T	Tumor	HCC01	I
HCC01T_AAGACCTCATCACGAT	HCC01T	Tumor	HCC01	I
HCC01T_AAGACCTCATCGTCGG	HCC01T	Tumor	HCC01	I
HCC01T_AAGACCTGTCAGAATA	HCC01T	Tumor	HCC01	I
HCC01T_AAGACCTGTTTGTTGG	HCC01T	Tumor	HCC01	I
HCC01T_AAGACCTTCCTGCAGG	HCC01T	Tumor	HCC01	I
HCC01T_AAGACCTTCCTGTAGA	HCC01T	Tumor	HCC01	I
HCC01T_AAGCCGCAGACAAGCC	HCC01T	Tumor	HCC01	I
HCC01T_AAGCCGCAGATGAGAG	HCC01T	Tumor	HCC01	I
HCC01T_AAGCCGCAGCTAACAA	HCC01T	Tumor	HCC01	I
HCC01T_AAGCCGCCAATAGCGG	HCC01T	Tumor	HCC01	I
HCC01T_AAGCCGCCACCAGGTC	HCC01T	Tumor	HCC01	I
HCC01T_AAGCCGCCACCATCCT	HCC01T	Tumor	HCC01	I
HCC01T_AAGCCGCCACGCATCG	HCC01T	Tumor	HCC01	I
HCC01T_AAGCCGCCAGACGTAG	HCC01T	Tumor	HCC01	I
HCC01T_AAGCCGCGTTGGTAAA	HCC01T	Tumor	HCC01	I
HCC01T_AAGGAGCAGCCAGTAG	HCC01T	Tumor	HCC01	I
HCC01T_AAGGAGCCAAAGGTGC	HCC01T	Tumor	HCC01	I
HCC01T_AAGGAGCCAATCGGTT	HCC01T	Tumor	HCC01	I
HCC01T_AAGGAGCGTGGTACAG	HCC01T	Tumor	HCC01	I
HCC01T_AAGGCAGAGCGTCTAT	HCC01T	Tumor	HCC01	I
HCC01T_AAGGCAGAGCTAACTC	HCC01T	Tumor	HCC01	I
HCC01T_AAGGCAGAGGAATCGC	HCC01T	Tumor	HCC01	I
HCC01T_AAGGCAGAGTGCTGCC	HCC01T	Tumor	HCC01	I
HCC01T_AAGGCAGCAACACCTA	HCC01T	Tumor	HCC01	I
HCC01T_AAGGCAGCAAGCGATG	HCC01T	Tumor	HCC01	I
HCC01T_AAGGCAGCAGCCAGAA	HCC01T	Tumor	HCC01	I
HCC01T_AAGGCAGCATGGGAAC	HCC01T	Tumor	HCC01	I
HCC01T_AAGGCAGGTAAGTAGT	HCC01T	Tumor	HCC01	I
HCC01T_AAGGCAGGTCTAGCGC	HCC01T	Tumor	HCC01	I
HCC01T_AAGGCAGGTGTGTGCC	HCC01T	Tumor	HCC01	I
HCC01T_AAGGTTCAGGTGCACA	HCC01T	Tumor	HCC01	I
HCC01T_AAGGTTCAGTGGAGTC	HCC01T	Tumor	HCC01	I
HCC01T_AAGGTTCGTCATTAGC	HCC01T	Tumor	HCC01	I
HCC01T_AAGGTTCTCTAACTTC	HCC01T	Tumor	HCC01	I
HCC01T_AAGTCTGAGAAGGGTA	HCC01T	Tumor	HCC01	I
HCC01T_AAGTCTGAGACCTAGG	HCC01T	Tumor	HCC01	I
HCC01T_AAGTCTGAGATGTGGC	HCC01T	Tumor	HCC01	I
HCC01T_AAGTCTGAGATGTGTA	HCC01T	Tumor	HCC01	I
HCC01T_AAGTCTGAGGCACATG	HCC01T	Tumor	HCC01	I
HCC01T_AAGTCTGCACAGCGTC	HCC01T	Tumor	HCC01	I
HCC01T_AAGTCTGCACCCATTC	HCC01T	Tumor	HCC01	I
HCC01T_AAGTCTGGTAGCGTCC	HCC01T	Tumor	HCC01	I
HCC01T_AAGTCTGTCAAAGACA	HCC01T	Tumor	HCC01	I
HCC01T_AATCCAGCAGCCTGTG	HCC01T	Tumor	HCC01	I
HCC01T_AATCCAGGTCTCCACT	HCC01T	Tumor	HCC01	I
HCC01T_AATCCAGGTGATAAGT	HCC01T	Tumor	HCC01	I
HCC01T_AATCCAGGTTGTGGAG	HCC01T	Tumor	HCC01	I
HCC01T_AATCCAGTCAGCTTAG	HCC01T	Tumor	HCC01	I
HCC01T_AATCCAGTCCACGAAT	HCC01T	Tumor	HCC01	I
HCC01T_AATCGGTAGAATAGGG	HCC01T	Tumor	HCC01	I
HCC01T_AATCGGTAGAGCCTAG	HCC01T	Tumor	HCC01	I
HCC01T_AATCGGTCAATACGCT	HCC01T	Tumor	HCC01	I
HCC01T_AATCGGTCATAGTAAG	HCC01T	Tumor	HCC01	I
HCC01T_AATCGGTGTACCCAAT	HCC01T	Tumor	HCC01	I
HCC01T_AATCGGTGTTGATTCG	HCC01T	Tumor	HCC01	I
HCC01T_AATCGGTTCAACACCA	HCC01T	Tumor	HCC01	I
HCC01T_ACACCAAAGAGGTAGA	HCC01T	Tumor	HCC01	I
HCC01T_ACACCAAAGATTACCC	HCC01T	Tumor	HCC01	I
HCC01T_ACACCAAAGGCGATAC	HCC01T	Tumor	HCC01	I
HCC01T_ACACCAAGTCTGCAAT	HCC01T	Tumor	HCC01	I
HCC01T_ACACCAAGTTCGAATC	HCC01T	Tumor	HCC01	I
HCC01T_ACACCAATCTGTTTGT	HCC01T	Tumor	HCC01	I
HCC01T_ACACCCTAGCAGGTCA	HCC01T	Tumor	HCC01	I
HCC01T_ACACCCTAGCTACCGC	HCC01T	Tumor	HCC01	I
HCC01T_ACACCCTGTCGTTGTA	HCC01T	Tumor	HCC01	I
HCC01T_ACACCCTTCCAGGGCT	HCC01T	Tumor	HCC01	I
HCC01T_ACACCCTTCGACAGCC	HCC01T	Tumor	HCC01	I
HCC01T_ACACCGGAGCACGCCT	HCC01T	Tumor	HCC01	I
HCC01T_ACACCGGCAGACAGGT	HCC01T	Tumor	HCC01	I
HCC01T_ACACCGGCATGGATGG	HCC01T	Tumor	HCC01	I
HCC01T_ACACCGGGTACCAGTT	HCC01T	Tumor	HCC01	I
HCC01T_ACACCGGGTCCCTACT	HCC01T	Tumor	HCC01	I
HCC01T_ACACCGGTCATGCATG	HCC01T	Tumor	HCC01	I
HCC01T_ACACCGGTCCTATTCA	HCC01T	Tumor	HCC01	I
HCC01T_ACACCGGTCGGAAATA	HCC01T	Tumor	HCC01	I
HCC01T_ACACTGAAGAGTGACC	HCC01T	Tumor	HCC01	I
HCC01T_ACACTGAAGCGCCTTG	HCC01T	Tumor	HCC01	I
HCC01T_ACACTGAAGGAGTAGA	HCC01T	Tumor	HCC01	I
HCC01T_ACACTGAAGGCTATCT	HCC01T	Tumor	HCC01	I
HCC01T_ACACTGACACAGATTC	HCC01T	Tumor	HCC01	I
HCC01T_ACACTGACAGCTTCGG	HCC01T	Tumor	HCC01	I
HCC01T_ACACTGAGTCACCTAA	HCC01T	Tumor	HCC01	I
HCC01T_ACACTGATCTAACGGT	HCC01T	Tumor	HCC01	I
HCC01T_ACAGCCGGTTACGCGC	HCC01T	Tumor	HCC01	I
HCC01T_ACAGCCGTCAGTTAGC	HCC01T	Tumor	HCC01	I
HCC01T_ACAGCTAAGAGGGCTT	HCC01T	Tumor	HCC01	I
HCC01T_ACAGCTACACCATCCT	HCC01T	Tumor	HCC01	I
HCC01T_ACAGCTACAGATAATG	HCC01T	Tumor	HCC01	I
HCC01T_ACAGCTATCAAGAAGT	HCC01T	Tumor	HCC01	I
HCC01T_ACAGCTATCGAATGGG	HCC01T	Tumor	HCC01	I
HCC01T_ACAGCTATCGATGAGG	HCC01T	Tumor	HCC01	I
HCC01T_ACATACGAGGGTATCG	HCC01T	Tumor	HCC01	I
HCC01T_ACATACGAGTCGTTTG	HCC01T	Tumor	HCC01	I
HCC01T_ACATACGCAATAAGCA	HCC01T	Tumor	HCC01	I
HCC01T_ACATACGCAATTCCTT	HCC01T	Tumor	HCC01	I
HCC01T_ACATACGCATGCATGT	HCC01T	Tumor	HCC01	I
HCC01T_ACATACGGTCTCCACT	HCC01T	Tumor	HCC01	I
HCC01T_ACATACGTCGAATGCT	HCC01T	Tumor	HCC01	I
HCC01T_ACATCAGAGTACATGA	HCC01T	Tumor	HCC01	I
HCC01T_ACATCAGAGTATGACA	HCC01T	Tumor	HCC01	I
HCC01T_ACATCAGCAATTCCTT	HCC01T	Tumor	HCC01	I
HCC01T_ACATCAGCACCGAATT	HCC01T	Tumor	HCC01	I
HCC01T_ACATCAGTCGCTTGTC	HCC01T	Tumor	HCC01	I
HCC01T_ACATGGTAGACTTTCG	HCC01T	Tumor	HCC01	I
HCC01T_ACATGGTAGGATGGTC	HCC01T	Tumor	HCC01	I
HCC01T_ACATGGTAGGTGTTAA	HCC01T	Tumor	HCC01	I
HCC01T_ACATGGTCATTGGTAC	HCC01T	Tumor	HCC01	I
HCC01T_ACATGGTTCCTTTCGG	HCC01T	Tumor	HCC01	I
HCC01T_ACATGGTTCGGTGTTA	HCC01T	Tumor	HCC01	I
HCC01T_ACCAGTAAGGACAGCT	HCC01T	Tumor	HCC01	I
HCC01T_ACCAGTACACGTCTCT	HCC01T	Tumor	HCC01	I
HCC01T_ACCAGTACAGCATACT	HCC01T	Tumor	HCC01	I
HCC01T_ACCAGTACATCGACGC	HCC01T	Tumor	HCC01	I
HCC01T_ACCAGTAGTACTTCTT	HCC01T	Tumor	HCC01	I
HCC01T_ACCAGTAGTATGAAAC	HCC01T	Tumor	HCC01	I
HCC01T_ACCAGTAGTCAGAGGT	HCC01T	Tumor	HCC01	I
HCC01T_ACCAGTAGTTATGCGT	HCC01T	Tumor	HCC01	I
HCC01T_ACCAGTATCAGCTGGC	HCC01T	Tumor	HCC01	I
HCC01T_ACCAGTATCAGGTTCA	HCC01T	Tumor	HCC01	I
HCC01T_ACCCACTAGACTGTAA	HCC01T	Tumor	HCC01	I
HCC01T_ACCCACTAGCGGATCA	HCC01T	Tumor	HCC01	I
HCC01T_ACCCACTAGGAGTTGC	HCC01T	Tumor	HCC01	I
HCC01T_ACCCACTCAATAGCGG	HCC01T	Tumor	HCC01	I
HCC01T_ACCCACTCAGTTTACG	HCC01T	Tumor	HCC01	I
HCC01T_ACCCACTGTAAACACA	HCC01T	Tumor	HCC01	I
HCC01T_ACCCACTGTAATAGCA	HCC01T	Tumor	HCC01	I
HCC01T_ACCCACTGTATGCTTG	HCC01T	Tumor	HCC01	I
HCC01T_ACCCACTGTCTCATCC	HCC01T	Tumor	HCC01	I
HCC01T_ACCCACTGTTTGTTGG	HCC01T	Tumor	HCC01	I
HCC01T_ACCCACTTCCGCGCAA	HCC01T	Tumor	HCC01	I
HCC01T_ACCCACTTCTGTTGAG	HCC01T	Tumor	HCC01	I
HCC01T_ACCGTAAAGGAGTTTA	HCC01T	Tumor	HCC01	I
HCC01T_ACCGTAAAGTGGTAGC	HCC01T	Tumor	HCC01	I
HCC01T_ACCGTAAGTAGAAAGG	HCC01T	Tumor	HCC01	I
HCC01T_ACCGTAAGTTGGACCC	HCC01T	Tumor	HCC01	I
HCC01T_ACCGTAAGTTTGGGCC	HCC01T	Tumor	HCC01	I
HCC01T_ACCGTAATCCGCGTTT	HCC01T	Tumor	HCC01	I
HCC01T_ACCTTTAAGAGATGAG	HCC01T	Tumor	HCC01	I
HCC01T_ACCTTTAAGCGCCTTG	HCC01T	Tumor	HCC01	I
HCC01T_ACCTTTAAGTCGATAA	HCC01T	Tumor	HCC01	I
HCC01T_ACCTTTACAATGGTCT	HCC01T	Tumor	HCC01	I
HCC01T_ACCTTTAGTTGCGTTA	HCC01T	Tumor	HCC01	I
HCC01T_ACCTTTATCATGCTCC	HCC01T	Tumor	HCC01	I
HCC01T_ACGAGCCAGCCTATGT	HCC01T	Tumor	HCC01	I
HCC01T_ACGAGCCAGCTAACTC	HCC01T	Tumor	HCC01	I
HCC01T_ACGAGCCGTACGAAAT	HCC01T	Tumor	HCC01	I
HCC01T_ACGAGCCGTCCGTGAC	HCC01T	Tumor	HCC01	I
HCC01T_ACGAGCCTCCGCAAGC	HCC01T	Tumor	HCC01	I
HCC01T_ACGAGCCTCGGAAACG	HCC01T	Tumor	HCC01	I
HCC01T_ACGAGGAAGATGTTAG	HCC01T	Tumor	HCC01	I
HCC01T_ACGAGGACACGTAAGG	HCC01T	Tumor	HCC01	I
HCC01T_ACGAGGAGTAAGGGCT	HCC01T	Tumor	HCC01	I
HCC01T_ACGAGGAGTCTTGTCC	HCC01T	Tumor	HCC01	I
HCC01T_ACGATACAGCGTAGTG	HCC01T	Tumor	HCC01	I
HCC01T_ACGATACCAAGGCTCC	HCC01T	Tumor	HCC01	I
HCC01T_ACGATACCAGACGCTC	HCC01T	Tumor	HCC01	I
HCC01T_ACGATACCAGATGGGT	HCC01T	Tumor	HCC01	I
HCC01T_ACGATACGTTGCTCCT	HCC01T	Tumor	HCC01	I
HCC01T_ACGATACTCAACGCTA	HCC01T	Tumor	HCC01	I
HCC01T_ACGATACTCCTCATTA	HCC01T	Tumor	HCC01	I
HCC01T_ACGATACTCTCTGAGA	HCC01T	Tumor	HCC01	I
HCC01T_ACGATACTCTGCAGTA	HCC01T	Tumor	HCC01	I
HCC01T_ACGATGTAGAGTGACC	HCC01T	Tumor	HCC01	I
HCC01T_ACGATGTGTACCATCA	HCC01T	Tumor	HCC01	I
HCC01T_ACGATGTGTAGGCTGA	HCC01T	Tumor	HCC01	I
HCC01T_ACGATGTTCATGTCTT	HCC01T	Tumor	HCC01	I
HCC01T_ACGATGTTCCTGCCAT	HCC01T	Tumor	HCC01	I
HCC01T_ACGCAGCAGGCCGAAT	HCC01T	Tumor	HCC01	I
HCC01T_ACGCAGCCATTCCTGC	HCC01T	Tumor	HCC01	I
HCC01T_ACGCAGCGTAAACACA	HCC01T	Tumor	HCC01	I
HCC01T_ACGCAGCGTGACAAAT	HCC01T	Tumor	HCC01	I
HCC01T_ACGCAGCTCAAACGGG	HCC01T	Tumor	HCC01	I
HCC01T_ACGCAGCTCAGTGCAT	HCC01T	Tumor	HCC01	I
HCC01T_ACGCAGCTCCCAACGG	HCC01T	Tumor	HCC01	I
HCC01T_ACGCCAGAGATCTGAA	HCC01T	Tumor	HCC01	I
HCC01T_ACGCCAGAGTGTTGAA	HCC01T	Tumor	HCC01	I
HCC01T_ACGCCAGGTGCATCTA	HCC01T	Tumor	HCC01	I
HCC01T_ACGCCAGGTGTATGGG	HCC01T	Tumor	HCC01	I
HCC01T_ACGCCAGTCGAACTGT	HCC01T	Tumor	HCC01	I
HCC01T_ACGCCAGTCTGGCGAC	HCC01T	Tumor	HCC01	I
HCC01T_ACGCCGAAGCACACAG	HCC01T	Tumor	HCC01	I
HCC01T_ACGCCGAAGCCAGTAG	HCC01T	Tumor	HCC01	I
HCC01T_ACGCCGAAGGGAGTAA	HCC01T	Tumor	HCC01	I
HCC01T_ACGCCGAAGTCCCACG	HCC01T	Tumor	HCC01	I
HCC01T_ACGCCGACACGTTGGC	HCC01T	Tumor	HCC01	I
HCC01T_ACGCCGAGTAAAGTCA	HCC01T	Tumor	HCC01	I
HCC01T_ACGCCGAGTAAGTTCC	HCC01T	Tumor	HCC01	I
HCC01T_ACGCCGAGTCCAACTA	HCC01T	Tumor	HCC01	I
HCC01T_ACGCCGAGTTACGTCA	HCC01T	Tumor	HCC01	I
HCC01T_ACGCCGAGTTCCCGAG	HCC01T	Tumor	HCC01	I
HCC01T_ACGCCGAGTTTGTTGG	HCC01T	Tumor	HCC01	I
HCC01T_ACGCCGATCATTGCGA	HCC01T	Tumor	HCC01	I
HCC01T_ACGCCGATCTTCGAGA	HCC01T	Tumor	HCC01	I
HCC01T_ACGGAGAAGCCAGTTT	HCC01T	Tumor	HCC01	I
HCC01T_ACGGAGAAGCGTAGTG	HCC01T	Tumor	HCC01	I
HCC01T_ACGGAGAAGGCCATAG	HCC01T	Tumor	HCC01	I
HCC01T_ACGGAGAAGTGCGTGA	HCC01T	Tumor	HCC01	I
HCC01T_ACGGAGACAAACAACA	HCC01T	Tumor	HCC01	I
HCC01T_ACGGAGACATCGGACC	HCC01T	Tumor	HCC01	I
HCC01T_ACGGAGAGTCTAGCCG	HCC01T	Tumor	HCC01	I
HCC01T_ACGGAGAGTCTGCGGT	HCC01T	Tumor	HCC01	I
HCC01T_ACGGAGATCCGCGCAA	HCC01T	Tumor	HCC01	I
HCC01T_ACGGAGATCGGCCGAT	HCC01T	Tumor	HCC01	I
HCC01T_ACGGCCACACATGGGA	HCC01T	Tumor	HCC01	I
HCC01T_ACGGCCACACCTCGGA	HCC01T	Tumor	HCC01	I
HCC01T_ACGGCCACAGACGTAG	HCC01T	Tumor	HCC01	I
HCC01T_ACGGCCACAGCTGGCT	HCC01T	Tumor	HCC01	I
HCC01T_ACGGCCACAGGTCTCG	HCC01T	Tumor	HCC01	I
HCC01T_ACGGCCAGTCAAACTC	HCC01T	Tumor	HCC01	I
HCC01T_ACGGCCATCGTGGACC	HCC01T	Tumor	HCC01	I
HCC01T_ACGGCCATCTGACCTC	HCC01T	Tumor	HCC01	I
HCC01T_ACGGGCTAGCAGGCTA	HCC01T	Tumor	HCC01	I
HCC01T_ACGGGCTAGGTTCCTA	HCC01T	Tumor	HCC01	I
HCC01T_ACGGGCTAGTTAGCGG	HCC01T	Tumor	HCC01	I
HCC01T_ACGGGCTGTCCGCTGA	HCC01T	Tumor	HCC01	I
HCC01T_ACGGGCTTCACCATAG	HCC01T	Tumor	HCC01	I
HCC01T_ACGGGCTTCATCATTC	HCC01T	Tumor	HCC01	I
HCC01T_ACGGGTCAGGCGACAT	HCC01T	Tumor	HCC01	I
HCC01T_ACGGGTCAGGGAGTAA	HCC01T	Tumor	HCC01	I
HCC01T_ACGGGTCCAGGATTGG	HCC01T	Tumor	HCC01	I
HCC01T_ACGGGTCTCAATCACG	HCC01T	Tumor	HCC01	I
HCC01T_ACGGGTCTCATAAAGG	HCC01T	Tumor	HCC01	I
HCC01T_ACGGGTCTCATAACCG	HCC01T	Tumor	HCC01	I
HCC01T_ACGGGTCTCCAAGTAC	HCC01T	Tumor	HCC01	I
HCC01T_ACGGGTCTCCTGCCAT	HCC01T	Tumor	HCC01	I
HCC01T_ACGTCAAAGGCACATG	HCC01T	Tumor	HCC01	I
HCC01T_ACGTCAAAGGTACTCT	HCC01T	Tumor	HCC01	I
HCC01T_ACGTCAACAAATACAG	HCC01T	Tumor	HCC01	I
HCC01T_ACGTCAACAATCTACG	HCC01T	Tumor	HCC01	I
HCC01T_ACGTCAACACACATGT	HCC01T	Tumor	HCC01	I
HCC01T_ACGTCAACATATGAGA	HCC01T	Tumor	HCC01	I
HCC01T_ACGTCAACATCATCCC	HCC01T	Tumor	HCC01	I
HCC01T_ACGTCAAGTGTGGCTC	HCC01T	Tumor	HCC01	I
HCC01T_ACGTCAAGTTAAAGAC	HCC01T	Tumor	HCC01	I
HCC01T_ACGTCAATCCGGGTGT	HCC01T	Tumor	HCC01	I
HCC01T_ACTATCTAGACTACAA	HCC01T	Tumor	HCC01	I
HCC01T_ACTATCTCAAGCGATG	HCC01T	Tumor	HCC01	I
HCC01T_ACTATCTCACGTCAGC	HCC01T	Tumor	HCC01	I
HCC01T_ACTATCTGTACATGTC	HCC01T	Tumor	HCC01	I
HCC01T_ACTATCTTCTTGACGA	HCC01T	Tumor	HCC01	I
HCC01T_ACTGAACAGAGATGAG	HCC01T	Tumor	HCC01	I
HCC01T_ACTGAACAGTTAGCGG	HCC01T	Tumor	HCC01	I
HCC01T_ACTGAACCAACACCTA	HCC01T	Tumor	HCC01	I
HCC01T_ACTGAACGTCAGAATA	HCC01T	Tumor	HCC01	I
HCC01T_ACTGAACGTGATGTGG	HCC01T	Tumor	HCC01	I
HCC01T_ACTGAACGTTATCGGT	HCC01T	Tumor	HCC01	I
HCC01T_ACTGAACGTTGGTGGA	HCC01T	Tumor	HCC01	I
HCC01T_ACTGAACTCATGTCCC	HCC01T	Tumor	HCC01	I
HCC01T_ACTGAACTCTGCGTAA	HCC01T	Tumor	HCC01	I
HCC01T_ACTGAGTAGATCCTGT	HCC01T	Tumor	HCC01	I
HCC01T_ACTGAGTCAAATACAG	HCC01T	Tumor	HCC01	I
HCC01T_ACTGAGTCAGCATGAG	HCC01T	Tumor	HCC01	I
HCC01T_ACTGAGTCATCAGTCA	HCC01T	Tumor	HCC01	I
HCC01T_ACTGAGTCATGCGCAC	HCC01T	Tumor	HCC01	I
HCC01T_ACTGAGTCATGGTCTA	HCC01T	Tumor	HCC01	I
HCC01T_ACTGATGAGACAAGCC	HCC01T	Tumor	HCC01	I
HCC01T_ACTGATGAGGAGTTTA	HCC01T	Tumor	HCC01	I
HCC01T_ACTGATGCACGGATAG	HCC01T	Tumor	HCC01	I
HCC01T_ACTGATGCAGTCTTCC	HCC01T	Tumor	HCC01	I
HCC01T_ACTGATGGTAAGGATT	HCC01T	Tumor	HCC01	I
HCC01T_ACTGATGGTCCAACTA	HCC01T	Tumor	HCC01	I
HCC01T_ACTGATGTCACGAAGG	HCC01T	Tumor	HCC01	I
HCC01T_ACTGCTCAGCGCCTTG	HCC01T	Tumor	HCC01	I
HCC01T_ACTGCTCAGGGTATCG	HCC01T	Tumor	HCC01	I
HCC01T_ACTGCTCCAAGGACAC	HCC01T	Tumor	HCC01	I
HCC01T_ACTGCTCCACATAACC	HCC01T	Tumor	HCC01	I
HCC01T_ACTGCTCGTCATGCCG	HCC01T	Tumor	HCC01	I
HCC01T_ACTGCTCGTTGGACCC	HCC01T	Tumor	HCC01	I
HCC01T_ACTGTCCAGCATCATC	HCC01T	Tumor	HCC01	I
HCC01T_ACTGTCCAGCTGAACG	HCC01T	Tumor	HCC01	I
HCC01T_ACTGTCCAGTTTAGGA	HCC01T	Tumor	HCC01	I
HCC01T_ACTGTCCGTCATATCG	HCC01T	Tumor	HCC01	I
HCC01T_ACTGTCCGTCGAGTTT	HCC01T	Tumor	HCC01	I
HCC01T_ACTGTCCGTTAGGGTG	HCC01T	Tumor	HCC01	I
HCC01T_ACTGTCCGTTTAAGCC	HCC01T	Tumor	HCC01	I
HCC01T_ACTGTCCTCCTGCAGG	HCC01T	Tumor	HCC01	I
HCC01T_ACTGTCCTCGCTTAGA	HCC01T	Tumor	HCC01	I
HCC01T_ACTGTCCTCGGTGTTA	HCC01T	Tumor	HCC01	I
HCC01T_ACTGTCCTCTTACCGC	HCC01T	Tumor	HCC01	I
HCC01T_ACTTACTAGTAAGTAC	HCC01T	Tumor	HCC01	I
HCC01T_ACTTACTGTCGCTTTC	HCC01T	Tumor	HCC01	I
HCC01T_ACTTACTGTTGCGCAC	HCC01T	Tumor	HCC01	I
HCC01T_ACTTACTTCGCTTAGA	HCC01T	Tumor	HCC01	I
HCC01T_ACTTGTTAGACCTAGG	HCC01T	Tumor	HCC01	I
HCC01T_ACTTGTTAGCCATCGC	HCC01T	Tumor	HCC01	I
HCC01T_ACTTGTTAGGGCATGT	HCC01T	Tumor	HCC01	I
HCC01T_ACTTGTTAGTTTAGGA	HCC01T	Tumor	HCC01	I
HCC01T_ACTTGTTGTTCCACGG	HCC01T	Tumor	HCC01	I
HCC01T_ACTTGTTGTTCGTGAT	HCC01T	Tumor	HCC01	I
HCC01T_ACTTGTTTCCAGTATG	HCC01T	Tumor	HCC01	I
HCC01T_ACTTGTTTCCGAGCCA	HCC01T	Tumor	HCC01	I
HCC01T_ACTTTCAAGGGAGTAA	HCC01T	Tumor	HCC01	I
HCC01T_ACTTTCACACATGACT	HCC01T	Tumor	HCC01	I
HCC01T_ACTTTCACACATGTGT	HCC01T	Tumor	HCC01	I
HCC01T_ACTTTCACACCCATTC	HCC01T	Tumor	HCC01	I
HCC01T_ACTTTCAGTACCGCTG	HCC01T	Tumor	HCC01	I
HCC01T_ACTTTCAGTGCGCTTG	HCC01T	Tumor	HCC01	I
HCC01T_ACTTTCAGTTATGCGT	HCC01T	Tumor	HCC01	I
HCC01T_ACTTTCAGTTCAGGCC	HCC01T	Tumor	HCC01	I
HCC01T_AGAATAGAGCCAACAG	HCC01T	Tumor	HCC01	I
HCC01T_AGAATAGAGCCCAATT	HCC01T	Tumor	HCC01	I
HCC01T_AGAATAGAGGGTCTCC	HCC01T	Tumor	HCC01	I
HCC01T_AGAATAGAGTAACCCT	HCC01T	Tumor	HCC01	I
HCC01T_AGAATAGAGTTACCCA	HCC01T	Tumor	HCC01	I
HCC01T_AGAATAGTCCAGAAGG	HCC01T	Tumor	HCC01	I
HCC01T_AGACGTTAGTCCGGTC	HCC01T	Tumor	HCC01	I
HCC01T_AGACGTTAGTGTACCT	HCC01T	Tumor	HCC01	I
HCC01T_AGACGTTCAAGGTTTC	HCC01T	Tumor	HCC01	I
HCC01T_AGACGTTTCACAGTAC	HCC01T	Tumor	HCC01	I
HCC01T_AGACGTTTCCGCATAA	HCC01T	Tumor	HCC01	I
HCC01T_AGACGTTTCTGATACG	HCC01T	Tumor	HCC01	I
HCC01T_AGAGCGAAGCAGGCTA	HCC01T	Tumor	HCC01	I
HCC01T_AGAGCGAAGCCTCGTG	HCC01T	Tumor	HCC01	I
HCC01T_AGAGCGAAGCGAGAAA	HCC01T	Tumor	HCC01	I
HCC01T_AGAGCGACAAGCGCTC	HCC01T	Tumor	HCC01	I
HCC01T_AGAGCGAGTACTTGAC	HCC01T	Tumor	HCC01	I
HCC01T_AGAGCGAGTATAGGTA	HCC01T	Tumor	HCC01	I
HCC01T_AGAGCGAGTGCCTGCA	HCC01T	Tumor	HCC01	I
HCC01T_AGAGCGATCAAACAAG	HCC01T	Tumor	HCC01	I
HCC01T_AGAGCTTAGTGGGTTG	HCC01T	Tumor	HCC01	I
HCC01T_AGAGCTTCAGTTAACC	HCC01T	Tumor	HCC01	I
HCC01T_AGAGCTTCATCTATGG	HCC01T	Tumor	HCC01	I
HCC01T_AGAGCTTGTATCAGTC	HCC01T	Tumor	HCC01	I
HCC01T_AGAGCTTGTGAAGGCT	HCC01T	Tumor	HCC01	I
HCC01T_AGAGCTTTCTGTCCGT	HCC01T	Tumor	HCC01	I
HCC01T_AGAGTGGAGAATTCCC	HCC01T	Tumor	HCC01	I
HCC01T_AGAGTGGAGAGAACAG	HCC01T	Tumor	HCC01	I
HCC01T_AGAGTGGGTCACACGC	HCC01T	Tumor	HCC01	I
HCC01T_AGAGTGGTCCGCGCAA	HCC01T	Tumor	HCC01	I
HCC01T_AGAGTGGTCGGATGTT	HCC01T	Tumor	HCC01	I
HCC01T_AGAGTGGTCTGCGTAA	HCC01T	Tumor	HCC01	I
HCC01T_AGATCTGAGCCAGTTT	HCC01T	Tumor	HCC01	I
HCC01T_AGATCTGAGCTGCGAA	HCC01T	Tumor	HCC01	I
HCC01T_AGATCTGGTACGAAAT	HCC01T	Tumor	HCC01	I
HCC01T_AGATCTGTCGCGTTTC	HCC01T	Tumor	HCC01	I
HCC01T_AGATTGCAGACCTAGG	HCC01T	Tumor	HCC01	I
HCC01T_AGATTGCCACCCATGG	HCC01T	Tumor	HCC01	I
HCC01T_AGATTGCGTAGCCTAT	HCC01T	Tumor	HCC01	I
HCC01T_AGATTGCGTCTAGTGT	HCC01T	Tumor	HCC01	I
HCC01T_AGATTGCGTTACGTCA	HCC01T	Tumor	HCC01	I
HCC01T_AGATTGCTCAACACTG	HCC01T	Tumor	HCC01	I
HCC01T_AGATTGCTCGGTTAAC	HCC01T	Tumor	HCC01	I
HCC01T_AGCAGCCAGGATCGCA	HCC01T	Tumor	HCC01	I
HCC01T_AGCAGCCCAAGCGCTC	HCC01T	Tumor	HCC01	I
HCC01T_AGCAGCCCAATGACCT	HCC01T	Tumor	HCC01	I
HCC01T_AGCAGCCGTATTACCG	HCC01T	Tumor	HCC01	I
HCC01T_AGCAGCCGTGAGGCTA	HCC01T	Tumor	HCC01	I
HCC01T_AGCAGCCTCGCTAGCG	HCC01T	Tumor	HCC01	I
HCC01T_AGCAGCCTCTAGCACA	HCC01T	Tumor	HCC01	I
HCC01T_AGCAGCCTCTTGAGAC	HCC01T	Tumor	HCC01	I
HCC01T_AGCATACAGATATGGT	HCC01T	Tumor	HCC01	I
HCC01T_AGCATACAGTGAACGC	HCC01T	Tumor	HCC01	I
HCC01T_AGCATACCATCCCACT	HCC01T	Tumor	HCC01	I
HCC01T_AGCATACCATGCCTTC	HCC01T	Tumor	HCC01	I
HCC01T_AGCATACGTACCGTAT	HCC01T	Tumor	HCC01	I
HCC01T_AGCATACGTCCAGTTA	HCC01T	Tumor	HCC01	I
HCC01T_AGCCTAAAGTCCAGGA	HCC01T	Tumor	HCC01	I
HCC01T_AGCCTAAAGTGCCATT	HCC01T	Tumor	HCC01	I
HCC01T_AGCCTAACATTACGAC	HCC01T	Tumor	HCC01	I
HCC01T_AGCCTAAGTCCCTTGT	HCC01T	Tumor	HCC01	I
HCC01T_AGCCTAAGTCTGCGGT	HCC01T	Tumor	HCC01	I
HCC01T_AGCCTAAGTTCAGCGC	HCC01T	Tumor	HCC01	I
HCC01T_AGCCTAATCAACGCTA	HCC01T	Tumor	HCC01	I
HCC01T_AGCCTAATCATTTGGG	HCC01T	Tumor	HCC01	I
HCC01T_AGCCTAATCGTCACGG	HCC01T	Tumor	HCC01	I
HCC01T_AGCCTAATCTTCAACT	HCC01T	Tumor	HCC01	I
HCC01T_AGCGGTCAGAATCTCC	HCC01T	Tumor	HCC01	I
HCC01T_AGCGGTCAGAGTCTGG	HCC01T	Tumor	HCC01	I
HCC01T_AGCGGTCAGATGTCGG	HCC01T	Tumor	HCC01	I
HCC01T_AGCGGTCAGCAGACTG	HCC01T	Tumor	HCC01	I
HCC01T_AGCGGTCCACAAGACG	HCC01T	Tumor	HCC01	I
HCC01T_AGCGGTCCACTGAAGG	HCC01T	Tumor	HCC01	I
HCC01T_AGCGGTCCAGGAACGT	HCC01T	Tumor	HCC01	I
HCC01T_AGCGGTCCAGTCCTTC	HCC01T	Tumor	HCC01	I
HCC01T_AGCGGTCCATGCCTAA	HCC01T	Tumor	HCC01	I
HCC01T_AGCGGTCCATTGGCGC	HCC01T	Tumor	HCC01	I
HCC01T_AGCGGTCGTGCAACGA	HCC01T	Tumor	HCC01	I
HCC01T_AGCGGTCTCAGAAATG	HCC01T	Tumor	HCC01	I
HCC01T_AGCGTATCAGTTAACC	HCC01T	Tumor	HCC01	I
HCC01T_AGCGTATCATCGTCGG	HCC01T	Tumor	HCC01	I
HCC01T_AGCGTATGTGTGGTTT	HCC01T	Tumor	HCC01	I
HCC01T_AGCGTATTCCACGTTC	HCC01T	Tumor	HCC01	I
HCC01T_AGCGTATTCCAGTATG	HCC01T	Tumor	HCC01	I
HCC01T_AGCGTATTCCCTCAGT	HCC01T	Tumor	HCC01	I
HCC01T_AGCGTATTCCGTCATC	HCC01T	Tumor	HCC01	I
HCC01T_AGCGTCGAGGAATTAC	HCC01T	Tumor	HCC01	I
HCC01T_AGCGTCGTCGACAGCC	HCC01T	Tumor	HCC01	I
HCC01T_AGCTCCTAGCCTTGAT	HCC01T	Tumor	HCC01	I
HCC01T_AGCTCCTAGCTATGCT	HCC01T	Tumor	HCC01	I
HCC01T_AGCTCCTAGTGAATTG	HCC01T	Tumor	HCC01	I
HCC01T_AGCTCCTCAAGTCATC	HCC01T	Tumor	HCC01	I
HCC01T_AGCTCCTCACACGCTG	HCC01T	Tumor	HCC01	I
HCC01T_AGCTCCTGTGACAAAT	HCC01T	Tumor	HCC01	I
HCC01T_AGCTCCTGTTCAACCA	HCC01T	Tumor	HCC01	I
HCC01T_AGCTCCTTCATTGCCC	HCC01T	Tumor	HCC01	I
HCC01T_AGCTCCTTCTGAGGGA	HCC01T	Tumor	HCC01	I
HCC01T_AGCTCCTTCTTGTACT	HCC01T	Tumor	HCC01	I
HCC01T_AGCTCTCAGAGTGACC	HCC01T	Tumor	HCC01	I
HCC01T_AGCTCTCAGATAGTCA	HCC01T	Tumor	HCC01	I
HCC01T_AGCTCTCAGCCACTAT	HCC01T	Tumor	HCC01	I
HCC01T_AGCTCTCAGTTACGGG	HCC01T	Tumor	HCC01	I
HCC01T_AGCTCTCCACCTCGGA	HCC01T	Tumor	HCC01	I
HCC01T_AGCTCTCCAGCCTGTG	HCC01T	Tumor	HCC01	I
HCC01T_AGCTCTCCAGCGTAAG	HCC01T	Tumor	HCC01	I
HCC01T_AGCTCTCCATCGATGT	HCC01T	Tumor	HCC01	I
HCC01T_AGCTCTCTCGGCTACG	HCC01T	Tumor	HCC01	I
HCC01T_AGCTCTCTCTAACGGT	HCC01T	Tumor	HCC01	I
HCC01T_AGCTTGAAGCAGGCTA	HCC01T	Tumor	HCC01	I
HCC01T_AGCTTGAAGGTCATCT	HCC01T	Tumor	HCC01	I
HCC01T_AGCTTGACAAGCTGAG	HCC01T	Tumor	HCC01	I
HCC01T_AGCTTGACATCACAAC	HCC01T	Tumor	HCC01	I
HCC01T_AGCTTGAGTGGTACAG	HCC01T	Tumor	HCC01	I
HCC01T_AGCTTGATCAACACAC	HCC01T	Tumor	HCC01	I
HCC01T_AGCTTGATCACAATGC	HCC01T	Tumor	HCC01	I
HCC01T_AGCTTGATCGCGTTTC	HCC01T	Tumor	HCC01	I
HCC01T_AGCTTGATCGGGAGTA	HCC01T	Tumor	HCC01	I
HCC01T_AGCTTGATCTATGTGG	HCC01T	Tumor	HCC01	I
HCC01T_AGGCCACAGATATGCA	HCC01T	Tumor	HCC01	I
HCC01T_AGGCCACAGCTAGCCC	HCC01T	Tumor	HCC01	I
HCC01T_AGGCCACAGGAATGGA	HCC01T	Tumor	HCC01	I
HCC01T_AGGCCACAGTGACATA	HCC01T	Tumor	HCC01	I
HCC01T_AGGCCACGTCGGGTCT	HCC01T	Tumor	HCC01	I
HCC01T_AGGCCACTCCCTCTTT	HCC01T	Tumor	HCC01	I
HCC01T_AGGCCGTAGAGCTGCA	HCC01T	Tumor	HCC01	I
HCC01T_AGGCCGTCACAGCGTC	HCC01T	Tumor	HCC01	I
HCC01T_AGGCCGTCAGATTGCT	HCC01T	Tumor	HCC01	I
HCC01T_AGGCCGTCAGGCTCAC	HCC01T	Tumor	HCC01	I
HCC01T_AGGCCGTTCGGCGCAT	HCC01T	Tumor	HCC01	I
HCC01T_AGGGAGTAGAAACCAT	HCC01T	Tumor	HCC01	I
HCC01T_AGGGAGTAGGCTAGCA	HCC01T	Tumor	HCC01	I
HCC01T_AGGGAGTGTTACGCGC	HCC01T	Tumor	HCC01	I
HCC01T_AGGGATGAGCTAGTGG	HCC01T	Tumor	HCC01	I
HCC01T_AGGGATGAGTGAAGTT	HCC01T	Tumor	HCC01	I
HCC01T_AGGGATGGTCGCGGTT	HCC01T	Tumor	HCC01	I
HCC01T_AGGGATGGTCTGGTCG	HCC01T	Tumor	HCC01	I
HCC01T_AGGGATGTCGCGTTTC	HCC01T	Tumor	HCC01	I
HCC01T_AGGGTGAAGACACTAA	HCC01T	Tumor	HCC01	I
HCC01T_AGGGTGAAGACTAGAT	HCC01T	Tumor	HCC01	I
HCC01T_AGGGTGACAAGTAGTA	HCC01T	Tumor	HCC01	I
HCC01T_AGGGTGACAGGTGGAT	HCC01T	Tumor	HCC01	I
HCC01T_AGGGTGACATGTCGAT	HCC01T	Tumor	HCC01	I
HCC01T_AGGGTGAGTCGCTTTC	HCC01T	Tumor	HCC01	I
HCC01T_AGGGTGATCACGGTTA	HCC01T	Tumor	HCC01	I
HCC01T_AGGTCATAGCGATGAC	HCC01T	Tumor	HCC01	I
HCC01T_AGGTCATCAGCGATCC	HCC01T	Tumor	HCC01	I
HCC01T_AGGTCATGTGCTAGCC	HCC01T	Tumor	HCC01	I
HCC01T_AGGTCATTCCCTTGCA	HCC01T	Tumor	HCC01	I
HCC01T_AGGTCCGCAAGAGGCT	HCC01T	Tumor	HCC01	I
HCC01T_AGGTCCGCAATAGCGG	HCC01T	Tumor	HCC01	I
HCC01T_AGGTCCGCAGGATCGA	HCC01T	Tumor	HCC01	I
HCC01T_AGGTCCGGTACAGTGG	HCC01T	Tumor	HCC01	I
HCC01T_AGGTCCGGTCACCCAG	HCC01T	Tumor	HCC01	I
HCC01T_AGGTCCGGTTCCGTCT	HCC01T	Tumor	HCC01	I
HCC01T_AGTAGTCAGCGTGAAC	HCC01T	Tumor	HCC01	I
HCC01T_AGTAGTCAGGCATTGG	HCC01T	Tumor	HCC01	I
HCC01T_AGTAGTCCAATACGCT	HCC01T	Tumor	HCC01	I
HCC01T_AGTAGTCCAATGGTCT	HCC01T	Tumor	HCC01	I
HCC01T_AGTAGTCCATTGTGCA	HCC01T	Tumor	HCC01	I
HCC01T_AGTAGTCGTCCGAACC	HCC01T	Tumor	HCC01	I
HCC01T_AGTAGTCGTCGCTTCT	HCC01T	Tumor	HCC01	I
HCC01T_AGTAGTCTCCAATGGT	HCC01T	Tumor	HCC01	I
HCC01T_AGTAGTCTCTGCGTAA	HCC01T	Tumor	HCC01	I
HCC01T_AGTAGTCTCTGTCTAT	HCC01T	Tumor	HCC01	I
HCC01T_AGTCTTTAGAAAGTGG	HCC01T	Tumor	HCC01	I
HCC01T_AGTCTTTAGACAGACC	HCC01T	Tumor	HCC01	I
HCC01T_AGTCTTTAGACGCACA	HCC01T	Tumor	HCC01	I
HCC01T_AGTCTTTCACCAGTTA	HCC01T	Tumor	HCC01	I
HCC01T_AGTCTTTGTCTTCTCG	HCC01T	Tumor	HCC01	I
HCC01T_AGTCTTTTCCACTCCA	HCC01T	Tumor	HCC01	I
HCC01T_AGTCTTTTCGTCTGCT	HCC01T	Tumor	HCC01	I
HCC01T_AGTGAGGAGAAACGAG	HCC01T	Tumor	HCC01	I
HCC01T_AGTGAGGAGCCACTAT	HCC01T	Tumor	HCC01	I
HCC01T_AGTGAGGCACAACGTT	HCC01T	Tumor	HCC01	I
HCC01T_AGTGAGGGTAAGTAGT	HCC01T	Tumor	HCC01	I
HCC01T_AGTGAGGGTGTGACGA	HCC01T	Tumor	HCC01	I
HCC01T_AGTGGGAAGCACCGCT	HCC01T	Tumor	HCC01	I
HCC01T_AGTGGGAGTACCGAGA	HCC01T	Tumor	HCC01	I
HCC01T_AGTGGGAGTGCCTGGT	HCC01T	Tumor	HCC01	I
HCC01T_AGTGGGAGTGTGACGA	HCC01T	Tumor	HCC01	I
HCC01T_AGTGGGATCGAGGTAG	HCC01T	Tumor	HCC01	I
HCC01T_AGTGGGATCTACTCAT	HCC01T	Tumor	HCC01	I
HCC01T_AGTGTCACAAGTAGTA	HCC01T	Tumor	HCC01	I
HCC01T_AGTGTCACAGACAAGC	HCC01T	Tumor	HCC01	I
HCC01T_AGTGTCACATAAGACA	HCC01T	Tumor	HCC01	I
HCC01T_AGTGTCAGTTGGACCC	HCC01T	Tumor	HCC01	I
HCC01T_AGTGTCATCACAACGT	HCC01T	Tumor	HCC01	I
HCC01T_AGTGTCATCACAATGC	HCC01T	Tumor	HCC01	I
HCC01T_AGTGTCATCCGTTGTC	HCC01T	Tumor	HCC01	I
HCC01T_AGTTGGTAGTACGTAA	HCC01T	Tumor	HCC01	I
HCC01T_AGTTGGTAGTAGGTGC	HCC01T	Tumor	HCC01	I
HCC01T_AGTTGGTGTCTCGTTC	HCC01T	Tumor	HCC01	I
HCC01T_AGTTGGTGTGTTTGTG	HCC01T	Tumor	HCC01	I
HCC01T_AGTTGGTTCCTGCCAT	HCC01T	Tumor	HCC01	I
HCC01T_ATAACGCAGACTTGAA	HCC01T	Tumor	HCC01	I
HCC01T_ATAACGCAGCCACGTC	HCC01T	Tumor	HCC01	I
HCC01T_ATAACGCAGCCCAGCT	HCC01T	Tumor	HCC01	I
HCC01T_ATAACGCAGGTCGGAT	HCC01T	Tumor	HCC01	I
HCC01T_ATAACGCGTTTACTCT	HCC01T	Tumor	HCC01	I
HCC01T_ATAACGCTCGGCGCTA	HCC01T	Tumor	HCC01	I
HCC01T_ATAACGCTCTTACCTA	HCC01T	Tumor	HCC01	I
HCC01T_ATAAGAGAGAATGTTG	HCC01T	Tumor	HCC01	I
HCC01T_ATAAGAGAGATGTAAC	HCC01T	Tumor	HCC01	I
HCC01T_ATAAGAGCAAACCCAT	HCC01T	Tumor	HCC01	I
HCC01T_ATAAGAGCAATAACGA	HCC01T	Tumor	HCC01	I
HCC01T_ATAAGAGCACTTAACG	HCC01T	Tumor	HCC01	I
HCC01T_ATAAGAGGTATATGGA	HCC01T	Tumor	HCC01	I
HCC01T_ATAAGAGGTTCCACTC	HCC01T	Tumor	HCC01	I
HCC01T_ATAAGAGTCATAACCG	HCC01T	Tumor	HCC01	I
HCC01T_ATAAGAGTCCAAACAC	HCC01T	Tumor	HCC01	I
HCC01T_ATAAGAGTCGATCCCT	HCC01T	Tumor	HCC01	I
HCC01T_ATAGACCAGGATGGTC	HCC01T	Tumor	HCC01	I
HCC01T_ATAGACCCAGGTCGTC	HCC01T	Tumor	HCC01	I
HCC01T_ATAGACCCATGGTAGG	HCC01T	Tumor	HCC01	I
HCC01T_ATAGACCGTAGGAGTC	HCC01T	Tumor	HCC01	I
HCC01T_ATAGACCGTGTTGAGG	HCC01T	Tumor	HCC01	I
HCC01T_ATCACGAAGAACAATC	HCC01T	Tumor	HCC01	I
HCC01T_ATCACGAAGAGGTTAT	HCC01T	Tumor	HCC01	I
HCC01T_ATCACGACATCTGGTA	HCC01T	Tumor	HCC01	I
HCC01T_ATCACGAGTCATATGC	HCC01T	Tumor	HCC01	I
HCC01T_ATCACGAGTGGCGAAT	HCC01T	Tumor	HCC01	I
HCC01T_ATCACGAGTGGGTCAA	HCC01T	Tumor	HCC01	I
HCC01T_ATCACGAGTTTGTTGG	HCC01T	Tumor	HCC01	I
HCC01T_ATCACGATCGGACAAG	HCC01T	Tumor	HCC01	I
HCC01T_ATCATCTAGAAGCCCA	HCC01T	Tumor	HCC01	I
HCC01T_ATCATCTAGCGATAGC	HCC01T	Tumor	HCC01	I
HCC01T_ATCATCTCAGGCTCAC	HCC01T	Tumor	HCC01	I
HCC01T_ATCATCTCATGTCCTC	HCC01T	Tumor	HCC01	I
HCC01T_ATCATCTCATTCCTCG	HCC01T	Tumor	HCC01	I
HCC01T_ATCATCTGTAAGGGCT	HCC01T	Tumor	HCC01	I
HCC01T_ATCATCTGTGCTGTAT	HCC01T	Tumor	HCC01	I
HCC01T_ATCATCTGTTCCATGA	HCC01T	Tumor	HCC01	I
HCC01T_ATCATCTTCCCAGGTG	HCC01T	Tumor	HCC01	I
HCC01T_ATCATCTTCGCCTGAG	HCC01T	Tumor	HCC01	I
HCC01T_ATCATGGAGCCATCGC	HCC01T	Tumor	HCC01	I
HCC01T_ATCATGGAGCTGGAAC	HCC01T	Tumor	HCC01	I
HCC01T_ATCATGGCAAAGTGCG	HCC01T	Tumor	HCC01	I
HCC01T_ATCATGGTCAACACAC	HCC01T	Tumor	HCC01	I
HCC01T_ATCATGGTCCACTGGG	HCC01T	Tumor	HCC01	I
HCC01T_ATCATGGTCGCCGTGA	HCC01T	Tumor	HCC01	I
HCC01T_ATCCACCAGGAATCGC	HCC01T	Tumor	HCC01	I
HCC01T_ATCCACCAGTTCGCGC	HCC01T	Tumor	HCC01	I
HCC01T_ATCCACCCAAGTCATC	HCC01T	Tumor	HCC01	I
HCC01T_ATCCACCTCACTATTC	HCC01T	Tumor	HCC01	I
HCC01T_ATCCACCTCATCGCTC	HCC01T	Tumor	HCC01	I
HCC01T_ATCCACCTCTACGAGT	HCC01T	Tumor	HCC01	I
HCC01T_ATCCGAACATCGATTG	HCC01T	Tumor	HCC01	I
HCC01T_ATCCGAACATTGCGGC	HCC01T	Tumor	HCC01	I
HCC01T_ATCCGAACATTTCAGG	HCC01T	Tumor	HCC01	I
HCC01T_ATCCGAAGTACAGACG	HCC01T	Tumor	HCC01	I
HCC01T_ATCCGAAGTCCAAGTT	HCC01T	Tumor	HCC01	I
HCC01T_ATCCGAAGTCTGATTG	HCC01T	Tumor	HCC01	I
HCC01T_ATCCGAATCACCAGGC	HCC01T	Tumor	HCC01	I
HCC01T_ATCGAGTAGAACAACT	HCC01T	Tumor	HCC01	I
HCC01T_ATCGAGTAGGCAAAGA	HCC01T	Tumor	HCC01	I
HCC01T_ATCGAGTCAAGCTGAG	HCC01T	Tumor	HCC01	I
HCC01T_ATCGAGTCAGCCAGAA	HCC01T	Tumor	HCC01	I
HCC01T_ATCGAGTGTAGAGGAA	HCC01T	Tumor	HCC01	I
HCC01T_ATCGAGTGTTCCATGA	HCC01T	Tumor	HCC01	I
HCC01T_ATCGAGTTCAGCAACT	HCC01T	Tumor	HCC01	I
HCC01T_ATCTACTAGATCCCGC	HCC01T	Tumor	HCC01	I
HCC01T_ATCTACTAGTCCTCCT	HCC01T	Tumor	HCC01	I
HCC01T_ATCTACTAGTGTTGAA	HCC01T	Tumor	HCC01	I
HCC01T_ATCTACTCACGAAACG	HCC01T	Tumor	HCC01	I
HCC01T_ATCTACTCACGCATCG	HCC01T	Tumor	HCC01	I
HCC01T_ATCTACTGTACTTCTT	HCC01T	Tumor	HCC01	I
HCC01T_ATCTACTGTCACTGGC	HCC01T	Tumor	HCC01	I
HCC01T_ATCTGCCAGTAGGCCA	HCC01T	Tumor	HCC01	I
HCC01T_ATCTGCCCATTTGCTT	HCC01T	Tumor	HCC01	I
HCC01T_ATCTGCCGTCTCACCT	HCC01T	Tumor	HCC01	I
HCC01T_ATCTGCCGTCTCGTTC	HCC01T	Tumor	HCC01	I
HCC01T_ATCTGCCGTTCCTCCA	HCC01T	Tumor	HCC01	I
HCC01T_ATCTGCCTCACCGGGT	HCC01T	Tumor	HCC01	I
HCC01T_ATGAGGGAGGCACATG	HCC01T	Tumor	HCC01	I
HCC01T_ATGAGGGCAAGCTGGA	HCC01T	Tumor	HCC01	I
HCC01T_ATGAGGGGTACATGTC	HCC01T	Tumor	HCC01	I
HCC01T_ATGAGGGGTACTCGCG	HCC01T	Tumor	HCC01	I
HCC01T_ATGCGATAGACCACGA	HCC01T	Tumor	HCC01	I
HCC01T_ATGCGATAGCAGGTCA	HCC01T	Tumor	HCC01	I
HCC01T_ATGCGATAGCCACTAT	HCC01T	Tumor	HCC01	I
HCC01T_ATGCGATGTAACGACG	HCC01T	Tumor	HCC01	I
HCC01T_ATGCGATGTAGCGTCC	HCC01T	Tumor	HCC01	I
HCC01T_ATGCGATGTTGTACAC	HCC01T	Tumor	HCC01	I
HCC01T_ATGGGAGAGAAGGCCT	HCC01T	Tumor	HCC01	I
HCC01T_ATGGGAGAGCGCTCCA	HCC01T	Tumor	HCC01	I
HCC01T_ATGGGAGCAAGAGGCT	HCC01T	Tumor	HCC01	I
HCC01T_ATGGGAGCACTAAGTC	HCC01T	Tumor	HCC01	I
HCC01T_ATGGGAGCAGACAAAT	HCC01T	Tumor	HCC01	I
HCC01T_ATGGGAGGTTGCCTCT	HCC01T	Tumor	HCC01	I
HCC01T_ATGGGAGTCAGTGCAT	HCC01T	Tumor	HCC01	I
HCC01T_ATGGGAGTCGTCTGAA	HCC01T	Tumor	HCC01	I
HCC01T_ATGTGTGAGAGCAATT	HCC01T	Tumor	HCC01	I
HCC01T_ATGTGTGAGCCCAATT	HCC01T	Tumor	HCC01	I
HCC01T_ATGTGTGAGTCGTACT	HCC01T	Tumor	HCC01	I
HCC01T_ATGTGTGCACACAGAG	HCC01T	Tumor	HCC01	I
HCC01T_ATGTGTGCACCGATAT	HCC01T	Tumor	HCC01	I
HCC01T_ATGTGTGCACCTCGTT	HCC01T	Tumor	HCC01	I
HCC01T_ATGTGTGGTCAGAGGT	HCC01T	Tumor	HCC01	I
HCC01T_ATGTGTGGTTGTGGAG	HCC01T	Tumor	HCC01	I
HCC01T_ATTACTCAGGAGCGTT	HCC01T	Tumor	HCC01	I
HCC01T_ATTACTCAGGCTACGA	HCC01T	Tumor	HCC01	I
HCC01T_ATTACTCAGTGTCCAT	HCC01T	Tumor	HCC01	I
HCC01T_ATTACTCCAAACGCGA	HCC01T	Tumor	HCC01	I
HCC01T_ATTACTCCAATGAAAC	HCC01T	Tumor	HCC01	I
HCC01T_ATTACTCGTCTGATTG	HCC01T	Tumor	HCC01	I
HCC01T_ATTACTCTCCTTTCTC	HCC01T	Tumor	HCC01	I
HCC01T_ATTACTCTCGTGGACC	HCC01T	Tumor	HCC01	I
HCC01T_ATTATCCCAAGCCCAC	HCC01T	Tumor	HCC01	I
HCC01T_ATTATCCGTATCAGTC	HCC01T	Tumor	HCC01	I
HCC01T_ATTATCCGTATGCTTG	HCC01T	Tumor	HCC01	I
HCC01T_ATTATCCGTCATATGC	HCC01T	Tumor	HCC01	I
HCC01T_ATTATCCGTCGTTGTA	HCC01T	Tumor	HCC01	I
HCC01T_ATTATCCGTCTCCACT	HCC01T	Tumor	HCC01	I
HCC01T_ATTATCCTCGGCGCAT	HCC01T	Tumor	HCC01	I
HCC01T_ATTATCCTCTTGTATC	HCC01T	Tumor	HCC01	I
HCC01T_ATTCTACAGATCTGCT	HCC01T	Tumor	HCC01	I
HCC01T_ATTCTACAGCGGCTTC	HCC01T	Tumor	HCC01	I
HCC01T_ATTCTACCAGTAAGAT	HCC01T	Tumor	HCC01	I
HCC01T_ATTCTACTCGCTTAGA	HCC01T	Tumor	HCC01	I
HCC01T_ATTGGACAGGCCCTTG	HCC01T	Tumor	HCC01	I
HCC01T_ATTGGACCAAAGGCGT	HCC01T	Tumor	HCC01	I
HCC01T_ATTGGACGTGCTCTTC	HCC01T	Tumor	HCC01	I
HCC01T_ATTGGACGTTCCCGAG	HCC01T	Tumor	HCC01	I
HCC01T_ATTGGACGTTTAGGAA	HCC01T	Tumor	HCC01	I
HCC01T_ATTGGTGAGCCCAACC	HCC01T	Tumor	HCC01	I
HCC01T_ATTGGTGAGGTGTTAA	HCC01T	Tumor	HCC01	I
HCC01T_ATTGGTGAGTGAATTG	HCC01T	Tumor	HCC01	I
HCC01T_ATTGGTGCAACAACCT	HCC01T	Tumor	HCC01	I
HCC01T_ATTGGTGTCTTGTTTG	HCC01T	Tumor	HCC01	I
HCC01T_ATTTCTGAGAAACCAT	HCC01T	Tumor	HCC01	I
HCC01T_ATTTCTGCAGACAGGT	HCC01T	Tumor	HCC01	I
HCC01T_ATTTCTGCAGTGACAG	HCC01T	Tumor	HCC01	I
HCC01T_ATTTCTGCATTCACTT	HCC01T	Tumor	HCC01	I
HCC01T_ATTTCTGGTACTCGCG	HCC01T	Tumor	HCC01	I
HCC01T_ATTTCTGGTGCGAAAC	HCC01T	Tumor	HCC01	I
HCC01T_ATTTCTGTCCGCGTTT	HCC01T	Tumor	HCC01	I
HCC01T_ATTTCTGTCGGCATCG	HCC01T	Tumor	HCC01	I
HCC01T_ATTTCTGTCGGTCCGA	HCC01T	Tumor	HCC01	I
HCC01T_CAACCAAAGAAACCAT	HCC01T	Tumor	HCC01	I
HCC01T_CAACCAAAGAGACTAT	HCC01T	Tumor	HCC01	I
HCC01T_CAACCAAAGATGCCAG	HCC01T	Tumor	HCC01	I
HCC01T_CAACCAAAGTGTCCAT	HCC01T	Tumor	HCC01	I
HCC01T_CAACCAACACGACTCG	HCC01T	Tumor	HCC01	I
HCC01T_CAACCAACAGTAAGCG	HCC01T	Tumor	HCC01	I
HCC01T_CAACCAAGTCAGGACA	HCC01T	Tumor	HCC01	I
HCC01T_CAACCAAGTCGAGATG	HCC01T	Tumor	HCC01	I
HCC01T_CAACCAAGTGTAATGA	HCC01T	Tumor	HCC01	I
HCC01T_CAACCAAGTTAGTGGG	HCC01T	Tumor	HCC01	I
HCC01T_CAACCAATCCCATTAT	HCC01T	Tumor	HCC01	I
HCC01T_CAACCAATCGAGAACG	HCC01T	Tumor	HCC01	I
HCC01T_CAACCAATCTCCGGTT	HCC01T	Tumor	HCC01	I
HCC01T_CAACCTCAGCCAGAAC	HCC01T	Tumor	HCC01	I
HCC01T_CAACCTCAGGAGTCTG	HCC01T	Tumor	HCC01	I
HCC01T_CAACCTCCAAGTAGTA	HCC01T	Tumor	HCC01	I
HCC01T_CAACCTCGTAGAAAGG	HCC01T	Tumor	HCC01	I
HCC01T_CAACCTCGTGCTTCTC	HCC01T	Tumor	HCC01	I
HCC01T_CAACCTCGTTCAGTAC	HCC01T	Tumor	HCC01	I
HCC01T_CAACCTCTCTCCTATA	HCC01T	Tumor	HCC01	I
HCC01T_CAACCTCTCTGCCAGG	HCC01T	Tumor	HCC01	I
HCC01T_CAACTAGAGACTAAGT	HCC01T	Tumor	HCC01	I
HCC01T_CAACTAGCAAACGCGA	HCC01T	Tumor	HCC01	I
HCC01T_CAACTAGCACCGAATT	HCC01T	Tumor	HCC01	I
HCC01T_CAACTAGGTTCCACTC	HCC01T	Tumor	HCC01	I
HCC01T_CAACTAGGTTGTGGCC	HCC01T	Tumor	HCC01	I
HCC01T_CAAGAAAAGGTGCAAC	HCC01T	Tumor	HCC01	I
HCC01T_CAAGAAACAAATTGCC	HCC01T	Tumor	HCC01	I
HCC01T_CAAGAAACAATCGGTT	HCC01T	Tumor	HCC01	I
HCC01T_CAAGAAACAGTAAGCG	HCC01T	Tumor	HCC01	I
HCC01T_CAAGAAACATACGCCG	HCC01T	Tumor	HCC01	I
HCC01T_CAAGAAAGTAGAGCTG	HCC01T	Tumor	HCC01	I
HCC01T_CAAGAAAGTTCAGACT	HCC01T	Tumor	HCC01	I
HCC01T_CAAGAAAGTTCCTCCA	HCC01T	Tumor	HCC01	I
HCC01T_CAAGAAATCTGCAAGT	HCC01T	Tumor	HCC01	I
HCC01T_CAAGATCCAGCGTTCG	HCC01T	Tumor	HCC01	I
HCC01T_CAAGATCCATTAGCCA	HCC01T	Tumor	HCC01	I
HCC01T_CAAGATCCATTGTGCA	HCC01T	Tumor	HCC01	I
HCC01T_CAAGATCGTACTTGAC	HCC01T	Tumor	HCC01	I
HCC01T_CAAGATCGTGTTGAGG	HCC01T	Tumor	HCC01	I
HCC01T_CAAGATCTCAGCTGGC	HCC01T	Tumor	HCC01	I
HCC01T_CAAGATCTCGGGAGTA	HCC01T	Tumor	HCC01	I
HCC01T_CAAGGCCAGAGGGATA	HCC01T	Tumor	HCC01	I
HCC01T_CAAGGCCAGATGGCGT	HCC01T	Tumor	HCC01	I
HCC01T_CAAGGCCAGCCAGGAT	HCC01T	Tumor	HCC01	I
HCC01T_CAAGGCCAGGTGCTTT	HCC01T	Tumor	HCC01	I
HCC01T_CAAGGCCAGTAAGTAC	HCC01T	Tumor	HCC01	I
HCC01T_CAAGGCCCAGACTCGC	HCC01T	Tumor	HCC01	I
HCC01T_CAAGGCCGTCGCGTGT	HCC01T	Tumor	HCC01	I
HCC01T_CAAGGCCGTGAGGGTT	HCC01T	Tumor	HCC01	I
HCC01T_CAAGTTGAGAGTACCG	HCC01T	Tumor	HCC01	I
HCC01T_CAAGTTGAGGCTAGCA	HCC01T	Tumor	HCC01	I
HCC01T_CAAGTTGGTCACACGC	HCC01T	Tumor	HCC01	I
HCC01T_CAAGTTGGTCTAGGTT	HCC01T	Tumor	HCC01	I
HCC01T_CAAGTTGGTGTGGTTT	HCC01T	Tumor	HCC01	I
HCC01T_CAAGTTGGTGTTCGAT	HCC01T	Tumor	HCC01	I
HCC01T_CAAGTTGTCGGTGTCG	HCC01T	Tumor	HCC01	I
HCC01T_CACAAACAGCTATGCT	HCC01T	Tumor	HCC01	I
HCC01T_CACAAACAGTAGATGT	HCC01T	Tumor	HCC01	I
HCC01T_CACAAACGTGATGTCT	HCC01T	Tumor	HCC01	I
HCC01T_CACAAACGTTCTGTTT	HCC01T	Tumor	HCC01	I
HCC01T_CACAAACTCATGCTCC	HCC01T	Tumor	HCC01	I
HCC01T_CACACAAAGACTACAA	HCC01T	Tumor	HCC01	I
HCC01T_CACACAAAGAGCTATA	HCC01T	Tumor	HCC01	I
HCC01T_CACACAAAGGCCCTCA	HCC01T	Tumor	HCC01	I
HCC01T_CACACAAAGTCCGGTC	HCC01T	Tumor	HCC01	I
HCC01T_CACACAACACGTCAGC	HCC01T	Tumor	HCC01	I
HCC01T_CACACAACATATGGTC	HCC01T	Tumor	HCC01	I
HCC01T_CACACAAGTAGGACAC	HCC01T	Tumor	HCC01	I
HCC01T_CACACAAGTCAGGACA	HCC01T	Tumor	HCC01	I
HCC01T_CACACAAGTGATGATA	HCC01T	Tumor	HCC01	I
HCC01T_CACACAAGTGCGATAG	HCC01T	Tumor	HCC01	I
HCC01T_CACACCTAGACTGTAA	HCC01T	Tumor	HCC01	I
HCC01T_CACACCTAGATGGCGT	HCC01T	Tumor	HCC01	I
HCC01T_CACACCTAGCAATCTC	HCC01T	Tumor	HCC01	I
HCC01T_CACACCTAGCTAACAA	HCC01T	Tumor	HCC01	I
HCC01T_CACACCTCAAAGAATC	HCC01T	Tumor	HCC01	I
HCC01T_CACACCTCAAATCCGT	HCC01T	Tumor	HCC01	I
HCC01T_CACACCTCAAGTTCTG	HCC01T	Tumor	HCC01	I
HCC01T_CACACCTCATCACAAC	HCC01T	Tumor	HCC01	I
HCC01T_CACACCTCATTAACCG	HCC01T	Tumor	HCC01	I
HCC01T_CACACCTGTCGACTGC	HCC01T	Tumor	HCC01	I
HCC01T_CACACCTGTGTCGCTG	HCC01T	Tumor	HCC01	I
HCC01T_CACACCTGTGTGACGA	HCC01T	Tumor	HCC01	I
HCC01T_CACACCTTCCCAAGAT	HCC01T	Tumor	HCC01	I
HCC01T_CACACCTTCCGAATGT	HCC01T	Tumor	HCC01	I
HCC01T_CACACTCAGTGACTCT	HCC01T	Tumor	HCC01	I
HCC01T_CACACTCCATGCCACG	HCC01T	Tumor	HCC01	I
HCC01T_CACACTCGTGTAATGA	HCC01T	Tumor	HCC01	I
HCC01T_CACACTCGTGTGCGTC	HCC01T	Tumor	HCC01	I
HCC01T_CACACTCGTTCTGAAC	HCC01T	Tumor	HCC01	I
HCC01T_CACACTCTCGGTTCGG	HCC01T	Tumor	HCC01	I
HCC01T_CACACTCTCTACCAGA	HCC01T	Tumor	HCC01	I
HCC01T_CACACTCTCTCAACTT	HCC01T	Tumor	HCC01	I
HCC01T_CACAGGCAGGAGTAGA	HCC01T	Tumor	HCC01	I
HCC01T_CACAGGCCAAGACACG	HCC01T	Tumor	HCC01	I
HCC01T_CACAGGCGTCTAGTCA	HCC01T	Tumor	HCC01	I
HCC01T_CACAGGCGTTGGAGGT	HCC01T	Tumor	HCC01	I
HCC01T_CACAGGCTCTGGCGTG	HCC01T	Tumor	HCC01	I
HCC01T_CACAGTAAGCTAAACA	HCC01T	Tumor	HCC01	I
HCC01T_CACAGTACAAGACACG	HCC01T	Tumor	HCC01	I
HCC01T_CACAGTACATGGGAAC	HCC01T	Tumor	HCC01	I
HCC01T_CACAGTAGTCCGCTGA	HCC01T	Tumor	HCC01	I
HCC01T_CACAGTAGTCTAAAGA	HCC01T	Tumor	HCC01	I
HCC01T_CACAGTATCCCTCTTT	HCC01T	Tumor	HCC01	I
HCC01T_CACAGTATCCTTTACA	HCC01T	Tumor	HCC01	I
HCC01T_CACATAGAGAGTCGGT	HCC01T	Tumor	HCC01	I
HCC01T_CACATAGAGTGGGTTG	HCC01T	Tumor	HCC01	I
HCC01T_CACATAGCAAGAGGCT	HCC01T	Tumor	HCC01	I
HCC01T_CACATAGCAGCTGTAT	HCC01T	Tumor	HCC01	I
HCC01T_CACATTTCAAACAACA	HCC01T	Tumor	HCC01	I
HCC01T_CACATTTCACGTCTCT	HCC01T	Tumor	HCC01	I
HCC01T_CACATTTCAGCAGTTT	HCC01T	Tumor	HCC01	I
HCC01T_CACATTTGTCCATCCT	HCC01T	Tumor	HCC01	I
HCC01T_CACATTTGTTCGCGAC	HCC01T	Tumor	HCC01	I
HCC01T_CACATTTTCAAACAAG	HCC01T	Tumor	HCC01	I
HCC01T_CACATTTTCTAAGCCA	HCC01T	Tumor	HCC01	I
HCC01T_CACCACTAGGCGCTCT	HCC01T	Tumor	HCC01	I
HCC01T_CACCACTGTAGTACCT	HCC01T	Tumor	HCC01	I
HCC01T_CACCACTGTCAAAGCG	HCC01T	Tumor	HCC01	I
HCC01T_CACCACTGTGCACCAC	HCC01T	Tumor	HCC01	I
HCC01T_CACCACTGTTCTGGTA	HCC01T	Tumor	HCC01	I
HCC01T_CACCACTGTTGCTCCT	HCC01T	Tumor	HCC01	I
HCC01T_CACCAGGCACCAGATT	HCC01T	Tumor	HCC01	I
HCC01T_CACCAGGCACCCATTC	HCC01T	Tumor	HCC01	I
HCC01T_CACCAGGCACCTATCC	HCC01T	Tumor	HCC01	I
HCC01T_CACCAGGCATCCTTGC	HCC01T	Tumor	HCC01	I
HCC01T_CACCAGGCATTAGGCT	HCC01T	Tumor	HCC01	I
HCC01T_CACCTTGAGGAGCGTT	HCC01T	Tumor	HCC01	I
HCC01T_CACCTTGCATCCGCGA	HCC01T	Tumor	HCC01	I
HCC01T_CACCTTGCATGTAGTC	HCC01T	Tumor	HCC01	I
HCC01T_CACCTTGCATTTCAGG	HCC01T	Tumor	HCC01	I
HCC01T_CACCTTGGTCGCCATG	HCC01T	Tumor	HCC01	I
HCC01T_CACCTTGGTCTGCCAG	HCC01T	Tumor	HCC01	I
HCC01T_CACCTTGGTGCAACTT	HCC01T	Tumor	HCC01	I
HCC01T_CACCTTGTCCGCTGTT	HCC01T	Tumor	HCC01	I
HCC01T_CACTCCAAGACCGGAT	HCC01T	Tumor	HCC01	I
HCC01T_CACTCCAAGGAATCGC	HCC01T	Tumor	HCC01	I
HCC01T_CACTCCAAGTCCATAC	HCC01T	Tumor	HCC01	I
HCC01T_CACTCCACAGTAACGG	HCC01T	Tumor	HCC01	I
HCC01T_CACTCCAGTAAGTTCC	HCC01T	Tumor	HCC01	I
HCC01T_CACTCCAGTACAGTTC	HCC01T	Tumor	HCC01	I
HCC01T_CACTCCAGTCGCCATG	HCC01T	Tumor	HCC01	I
HCC01T_CACTCCAGTGCGAAAC	HCC01T	Tumor	HCC01	I
HCC01T_CACTCCAGTTCCGTCT	HCC01T	Tumor	HCC01	I
HCC01T_CACTCCATCAAGAAGT	HCC01T	Tumor	HCC01	I
HCC01T_CACTCCATCCTGCCAT	HCC01T	Tumor	HCC01	I
HCC01T_CAGAATCAGTGTCCCG	HCC01T	Tumor	HCC01	I
HCC01T_CAGAATCAGTGTGGCA	HCC01T	Tumor	HCC01	I
HCC01T_CAGAATCGTCGAGTTT	HCC01T	Tumor	HCC01	I
HCC01T_CAGAATCTCCCTGACT	HCC01T	Tumor	HCC01	I
HCC01T_CAGAATCTCTCTGTCG	HCC01T	Tumor	HCC01	I
HCC01T_CAGAGAGAGATCCCAT	HCC01T	Tumor	HCC01	I
HCC01T_CAGAGAGAGCGTGAAC	HCC01T	Tumor	HCC01	I
HCC01T_CAGAGAGCACTCGACG	HCC01T	Tumor	HCC01	I
HCC01T_CAGAGAGGTCTAAACC	HCC01T	Tumor	HCC01	I
HCC01T_CAGAGAGGTGCCTGGT	HCC01T	Tumor	HCC01	I
HCC01T_CAGAGAGGTGTTCTTT	HCC01T	Tumor	HCC01	I
HCC01T_CAGAGAGGTTTCGCTC	HCC01T	Tumor	HCC01	I
HCC01T_CAGAGAGTCATCGCTC	HCC01T	Tumor	HCC01	I
HCC01T_CAGATCAAGTGCCATT	HCC01T	Tumor	HCC01	I
HCC01T_CAGATCAAGTGTTTGC	HCC01T	Tumor	HCC01	I
HCC01T_CAGATCACACCCATTC	HCC01T	Tumor	HCC01	I
HCC01T_CAGATCACAGCATACT	HCC01T	Tumor	HCC01	I
HCC01T_CAGATCACAGTTCCCT	HCC01T	Tumor	HCC01	I
HCC01T_CAGATCAGTAAGTGGC	HCC01T	Tumor	HCC01	I
HCC01T_CAGATCAGTAGCACGA	HCC01T	Tumor	HCC01	I
HCC01T_CAGATCAGTTAAGTAG	HCC01T	Tumor	HCC01	I
HCC01T_CAGCAGCCATGCCACG	HCC01T	Tumor	HCC01	I
HCC01T_CAGCAGCGTAATCGTC	HCC01T	Tumor	HCC01	I
HCC01T_CAGCAGCGTCTCTTAT	HCC01T	Tumor	HCC01	I
HCC01T_CAGCAGCGTGGTTTCA	HCC01T	Tumor	HCC01	I
HCC01T_CAGCAGCGTTCACGGC	HCC01T	Tumor	HCC01	I
HCC01T_CAGCAGCGTTTGACTG	HCC01T	Tumor	HCC01	I
HCC01T_CAGCAGCTCAGCGACC	HCC01T	Tumor	HCC01	I
HCC01T_CAGCAGCTCCAAATGC	HCC01T	Tumor	HCC01	I
HCC01T_CAGCAGCTCGAATGGG	HCC01T	Tumor	HCC01	I
HCC01T_CAGCATAAGAGCTGGT	HCC01T	Tumor	HCC01	I
HCC01T_CAGCATACACAAGCCC	HCC01T	Tumor	HCC01	I
HCC01T_CAGCATACACAGAGGT	HCC01T	Tumor	HCC01	I
HCC01T_CAGCATACATGAACCT	HCC01T	Tumor	HCC01	I
HCC01T_CAGCATAGTCTTGATG	HCC01T	Tumor	HCC01	I
HCC01T_CAGCCGACAGACAGGT	HCC01T	Tumor	HCC01	I
HCC01T_CAGCCGAGTAAACACA	HCC01T	Tumor	HCC01	I
HCC01T_CAGCCGAGTAAGAGGA	HCC01T	Tumor	HCC01	I
HCC01T_CAGCCGAGTCATGCCG	HCC01T	Tumor	HCC01	I
HCC01T_CAGCCGATCGACGGAA	HCC01T	Tumor	HCC01	I
HCC01T_CAGCGACAGGATCGCA	HCC01T	Tumor	HCC01	I
HCC01T_CAGCGACAGGCAGGTT	HCC01T	Tumor	HCC01	I
HCC01T_CAGCGACAGGCTAGCA	HCC01T	Tumor	HCC01	I
HCC01T_CAGCGACAGTGAATTG	HCC01T	Tumor	HCC01	I
HCC01T_CAGCGACAGTGGACGT	HCC01T	Tumor	HCC01	I
HCC01T_CAGCGACCATTTGCTT	HCC01T	Tumor	HCC01	I
HCC01T_CAGCGACGTATAAACG	HCC01T	Tumor	HCC01	I
HCC01T_CAGCGACGTCCGCTGA	HCC01T	Tumor	HCC01	I
HCC01T_CAGCGACGTCGGATCC	HCC01T	Tumor	HCC01	I
HCC01T_CAGCGACTCCTCAATT	HCC01T	Tumor	HCC01	I
HCC01T_CAGCTAACACAGATTC	HCC01T	Tumor	HCC01	I
HCC01T_CAGCTAACACCATCCT	HCC01T	Tumor	HCC01	I
HCC01T_CAGCTAAGTAGCGTCC	HCC01T	Tumor	HCC01	I
HCC01T_CAGCTAAGTATAGGGC	HCC01T	Tumor	HCC01	I
HCC01T_CAGCTAAGTCTCGTTC	HCC01T	Tumor	HCC01	I
HCC01T_CAGCTGGAGCCGGTAA	HCC01T	Tumor	HCC01	I
HCC01T_CAGCTGGAGCTTTGGT	HCC01T	Tumor	HCC01	I
HCC01T_CAGCTGGAGGCCCTCA	HCC01T	Tumor	HCC01	I
HCC01T_CAGCTGGCATGGTCAT	HCC01T	Tumor	HCC01	I
HCC01T_CAGCTGGCATTAGCCA	HCC01T	Tumor	HCC01	I
HCC01T_CAGCTGGGTAGCTAAA	HCC01T	Tumor	HCC01	I
HCC01T_CAGCTGGGTTGCGTTA	HCC01T	Tumor	HCC01	I
HCC01T_CAGCTGGGTTGTCTTT	HCC01T	Tumor	HCC01	I
HCC01T_CAGCTGGTCACATAGC	HCC01T	Tumor	HCC01	I
HCC01T_CAGCTGGTCACTTACT	HCC01T	Tumor	HCC01	I
HCC01T_CAGCTGGTCGGTCCGA	HCC01T	Tumor	HCC01	I
HCC01T_CAGGTGCAGCTTCGCG	HCC01T	Tumor	HCC01	I
HCC01T_CAGGTGCAGGGTGTGT	HCC01T	Tumor	HCC01	I
HCC01T_CAGGTGCAGTATCTCG	HCC01T	Tumor	HCC01	I
HCC01T_CAGGTGCAGTCCTCCT	HCC01T	Tumor	HCC01	I
HCC01T_CAGGTGCAGTTGAGAT	HCC01T	Tumor	HCC01	I
HCC01T_CAGGTGCCAATGAAAC	HCC01T	Tumor	HCC01	I
HCC01T_CAGGTGCGTCAGAGGT	HCC01T	Tumor	HCC01	I
HCC01T_CAGGTGCTCCTTGACC	HCC01T	Tumor	HCC01	I
HCC01T_CAGGTGCTCTGTGCAA	HCC01T	Tumor	HCC01	I
HCC01T_CAGTAACAGATCCCGC	HCC01T	Tumor	HCC01	I
HCC01T_CAGTAACAGCCACTAT	HCC01T	Tumor	HCC01	I
HCC01T_CAGTAACAGCGTTGCC	HCC01T	Tumor	HCC01	I
HCC01T_CAGTAACCACCAACCG	HCC01T	Tumor	HCC01	I
HCC01T_CAGTAACCACCGAATT	HCC01T	Tumor	HCC01	I
HCC01T_CAGTAACGTGGGTATG	HCC01T	Tumor	HCC01	I
HCC01T_CAGTAACGTTACGACT	HCC01T	Tumor	HCC01	I
HCC01T_CAGTAACGTTATGCGT	HCC01T	Tumor	HCC01	I
HCC01T_CAGTCCTAGGACTGGT	HCC01T	Tumor	HCC01	I
HCC01T_CAGTCCTAGTTAACGA	HCC01T	Tumor	HCC01	I
HCC01T_CAGTCCTGTGGCAAAC	HCC01T	Tumor	HCC01	I
HCC01T_CAGTCCTGTTATCCGA	HCC01T	Tumor	HCC01	I
HCC01T_CAGTCCTGTTCCATGA	HCC01T	Tumor	HCC01	I
HCC01T_CATATGGAGCCACGTC	HCC01T	Tumor	HCC01	I
HCC01T_CATATGGAGTAACCCT	HCC01T	Tumor	HCC01	I
HCC01T_CATATGGCAATGCCAT	HCC01T	Tumor	HCC01	I
HCC01T_CATATGGCACATTAGC	HCC01T	Tumor	HCC01	I
HCC01T_CATATGGGTTCATGGT	HCC01T	Tumor	HCC01	I
HCC01T_CATATGGGTTTACTCT	HCC01T	Tumor	HCC01	I
HCC01T_CATATGGTCATCACCC	HCC01T	Tumor	HCC01	I
HCC01T_CATATGGTCCTAGTGA	HCC01T	Tumor	HCC01	I
HCC01T_CATATGGTCGGCTACG	HCC01T	Tumor	HCC01	I
HCC01T_CATATGGTCTGCCCTA	HCC01T	Tumor	HCC01	I
HCC01T_CATATTCCACGGTTTA	HCC01T	Tumor	HCC01	I
HCC01T_CATATTCGTATAATGG	HCC01T	Tumor	HCC01	I
HCC01T_CATATTCGTCACCCAG	HCC01T	Tumor	HCC01	I
HCC01T_CATATTCGTCTCCCTA	HCC01T	Tumor	HCC01	I
HCC01T_CATCAAGAGAATAGGG	HCC01T	Tumor	HCC01	I
HCC01T_CATCAAGAGAGACTTA	HCC01T	Tumor	HCC01	I
HCC01T_CATCAAGAGGTCGGAT	HCC01T	Tumor	HCC01	I
HCC01T_CATCAAGCAGACGCCT	HCC01T	Tumor	HCC01	I
HCC01T_CATCAAGGTAAATACG	HCC01T	Tumor	HCC01	I
HCC01T_CATCAAGGTGCGGTAA	HCC01T	Tumor	HCC01	I
HCC01T_CATCAAGGTTATGTGC	HCC01T	Tumor	HCC01	I
HCC01T_CATCAAGTCAGGTAAA	HCC01T	Tumor	HCC01	I
HCC01T_CATCAAGTCTGTGCAA	HCC01T	Tumor	HCC01	I
HCC01T_CATCAGAAGGACACCA	HCC01T	Tumor	HCC01	I
HCC01T_CATCAGATCTCTGAGA	HCC01T	Tumor	HCC01	I
HCC01T_CATCCACCAAACAACA	HCC01T	Tumor	HCC01	I
HCC01T_CATCCACCAGATGGCA	HCC01T	Tumor	HCC01	I
HCC01T_CATCCACCAGCCTATA	HCC01T	Tumor	HCC01	I
HCC01T_CATCCACCAGGACGTA	HCC01T	Tumor	HCC01	I
HCC01T_CATCCACGTGTGGCTC	HCC01T	Tumor	HCC01	I
HCC01T_CATCCACTCTGCTTGC	HCC01T	Tumor	HCC01	I
HCC01T_CATCGAAAGAGACGAA	HCC01T	Tumor	HCC01	I
HCC01T_CATCGAAAGAGACTAT	HCC01T	Tumor	HCC01	I
HCC01T_CATCGAAAGGAGTTTA	HCC01T	Tumor	HCC01	I
HCC01T_CATCGAACAAAGTCAA	HCC01T	Tumor	HCC01	I
HCC01T_CATCGAACACCAGGCT	HCC01T	Tumor	HCC01	I
HCC01T_CATCGAAGTAGGAGTC	HCC01T	Tumor	HCC01	I
HCC01T_CATCGAATCCTGCAGG	HCC01T	Tumor	HCC01	I
HCC01T_CATCGGGAGAGCTGCA	HCC01T	Tumor	HCC01	I
HCC01T_CATCGGGAGCACAGGT	HCC01T	Tumor	HCC01	I
HCC01T_CATCGGGAGCATGGCA	HCC01T	Tumor	HCC01	I
HCC01T_CATCGGGAGCCAGTAG	HCC01T	Tumor	HCC01	I
HCC01T_CATCGGGCATGAACCT	HCC01T	Tumor	HCC01	I
HCC01T_CATCGGGGTAAACCTC	HCC01T	Tumor	HCC01	I
HCC01T_CATCGGGGTAGCACGA	HCC01T	Tumor	HCC01	I
HCC01T_CATCGGGGTTTGGGCC	HCC01T	Tumor	HCC01	I
HCC01T_CATGACAAGAGGTACC	HCC01T	Tumor	HCC01	I
HCC01T_CATGACAAGGATGGAA	HCC01T	Tumor	HCC01	I
HCC01T_CATGACACAAGCGATG	HCC01T	Tumor	HCC01	I
HCC01T_CATGACACACGTCAGC	HCC01T	Tumor	HCC01	I
HCC01T_CATGACACAGCTGCAC	HCC01T	Tumor	HCC01	I
HCC01T_CATGACAGTCACAAGG	HCC01T	Tumor	HCC01	I
HCC01T_CATGACAGTCATCCCT	HCC01T	Tumor	HCC01	I
HCC01T_CATGACAGTCGGATCC	HCC01T	Tumor	HCC01	I
HCC01T_CATGACAGTTGTGGCC	HCC01T	Tumor	HCC01	I
HCC01T_CATGACATCAGTCAGT	HCC01T	Tumor	HCC01	I
HCC01T_CATGACATCCGTAGGC	HCC01T	Tumor	HCC01	I
HCC01T_CATGACATCGGCCGAT	HCC01T	Tumor	HCC01	I
HCC01T_CATGACATCTCTGTCG	HCC01T	Tumor	HCC01	I
HCC01T_CATGACATCTTGTCAT	HCC01T	Tumor	HCC01	I
HCC01T_CATGCCTAGCACACAG	HCC01T	Tumor	HCC01	I
HCC01T_CATGCCTAGTAGCGGT	HCC01T	Tumor	HCC01	I
HCC01T_CATGCCTCACATGACT	HCC01T	Tumor	HCC01	I
HCC01T_CATGCCTCAGGTCCAC	HCC01T	Tumor	HCC01	I
HCC01T_CATGGCGAGATGTCGG	HCC01T	Tumor	HCC01	I
HCC01T_CATGGCGCATGACGGA	HCC01T	Tumor	HCC01	I
HCC01T_CATGGCGGTCCGTTAA	HCC01T	Tumor	HCC01	I
HCC01T_CATGGCGGTTCAGTAC	HCC01T	Tumor	HCC01	I
HCC01T_CATGGCGTCTGTGCAA	HCC01T	Tumor	HCC01	I
HCC01T_CATTATCAGCTACCGC	HCC01T	Tumor	HCC01	I
HCC01T_CATTATCAGTTCCACA	HCC01T	Tumor	HCC01	I
HCC01T_CATTATCGTCCAACTA	HCC01T	Tumor	HCC01	I
HCC01T_CATTATCTCACATAGC	HCC01T	Tumor	HCC01	I
HCC01T_CATTCGCAGACTGGGT	HCC01T	Tumor	HCC01	I
HCC01T_CATTCGCAGAGCCCAA	HCC01T	Tumor	HCC01	I
HCC01T_CATTCGCAGGAGTCTG	HCC01T	Tumor	HCC01	I
HCC01T_CATTCGCCACAGGTTT	HCC01T	Tumor	HCC01	I
HCC01T_CATTCGCCAGACGCAA	HCC01T	Tumor	HCC01	I
HCC01T_CATTCGCCAGACGCCT	HCC01T	Tumor	HCC01	I
HCC01T_CATTCGCCAGCTGTGC	HCC01T	Tumor	HCC01	I
HCC01T_CATTCGCCATGGTCAT	HCC01T	Tumor	HCC01	I
HCC01T_CATTCGCCATGTCGAT	HCC01T	Tumor	HCC01	I
HCC01T_CATTCGCGTTGTGGCC	HCC01T	Tumor	HCC01	I
HCC01T_CCAATCCAGACTAAGT	HCC01T	Tumor	HCC01	I
HCC01T_CCAATCCAGTATCTCG	HCC01T	Tumor	HCC01	I
HCC01T_CCAATCCGTAGAAGGA	HCC01T	Tumor	HCC01	I
HCC01T_CCAATCCGTCTCGTTC	HCC01T	Tumor	HCC01	I
HCC01T_CCAATCCGTTCAGCGC	HCC01T	Tumor	HCC01	I
HCC01T_CCACCTAAGACCTTTG	HCC01T	Tumor	HCC01	I
HCC01T_CCACCTAAGCTGAAAT	HCC01T	Tumor	HCC01	I
HCC01T_CCACCTACAAGGACTG	HCC01T	Tumor	HCC01	I
HCC01T_CCACCTAGTACAGTTC	HCC01T	Tumor	HCC01	I
HCC01T_CCACCTAGTATATGGA	HCC01T	Tumor	HCC01	I
HCC01T_CCACCTAGTATCAGTC	HCC01T	Tumor	HCC01	I
HCC01T_CCACCTATCCTAGGGC	HCC01T	Tumor	HCC01	I
HCC01T_CCACCTATCCTCTAGC	HCC01T	Tumor	HCC01	I
HCC01T_CCACCTATCTTGCATT	HCC01T	Tumor	HCC01	I
HCC01T_CCACGGAAGCGCTTAT	HCC01T	Tumor	HCC01	I
HCC01T_CCACGGACACAGTCGC	HCC01T	Tumor	HCC01	I
HCC01T_CCACGGACACCACGTG	HCC01T	Tumor	HCC01	I
HCC01T_CCACGGAGTATATCCG	HCC01T	Tumor	HCC01	I
HCC01T_CCACGGAGTCAGAGGT	HCC01T	Tumor	HCC01	I
HCC01T_CCACGGAGTCCAGTAT	HCC01T	Tumor	HCC01	I
HCC01T_CCACGGATCCTTGCCA	HCC01T	Tumor	HCC01	I
HCC01T_CCACTACCAAGCCCAC	HCC01T	Tumor	HCC01	I
HCC01T_CCACTACTCCAGAGGA	HCC01T	Tumor	HCC01	I
HCC01T_CCAGCGAAGACACGAC	HCC01T	Tumor	HCC01	I
HCC01T_CCAGCGAAGGAATTAC	HCC01T	Tumor	HCC01	I
HCC01T_CCAGCGACACCCTATC	HCC01T	Tumor	HCC01	I
HCC01T_CCAGCGAGTCCTCCAT	HCC01T	Tumor	HCC01	I
HCC01T_CCAGCGATCGGTCCGA	HCC01T	Tumor	HCC01	I
HCC01T_CCATGTCAGCGTTTAC	HCC01T	Tumor	HCC01	I
HCC01T_CCATGTCAGTAAGTAC	HCC01T	Tumor	HCC01	I
HCC01T_CCATGTCCAGGTGCCT	HCC01T	Tumor	HCC01	I
HCC01T_CCATGTCCATCCTAGA	HCC01T	Tumor	HCC01	I
HCC01T_CCATGTCTCGTGGGAA	HCC01T	Tumor	HCC01	I
HCC01T_CCATTCGAGACAAGCC	HCC01T	Tumor	HCC01	I
HCC01T_CCATTCGAGAGCTTCT	HCC01T	Tumor	HCC01	I
HCC01T_CCATTCGAGCGCCTTG	HCC01T	Tumor	HCC01	I
HCC01T_CCATTCGAGGCCCGTT	HCC01T	Tumor	HCC01	I
HCC01T_CCATTCGGTAAATGAC	HCC01T	Tumor	HCC01	I
HCC01T_CCATTCGGTCTAGTGT	HCC01T	Tumor	HCC01	I
HCC01T_CCATTCGGTCTGGTCG	HCC01T	Tumor	HCC01	I
HCC01T_CCATTCGGTGTGCGTC	HCC01T	Tumor	HCC01	I
HCC01T_CCATTCGGTTTCCACC	HCC01T	Tumor	HCC01	I
HCC01T_CCATTCGTCCCGACTT	HCC01T	Tumor	HCC01	I
HCC01T_CCATTCGTCCGTTGCT	HCC01T	Tumor	HCC01	I
HCC01T_CCCAATCAGCTGATAA	HCC01T	Tumor	HCC01	I
HCC01T_CCCAATCAGTCGTTTG	HCC01T	Tumor	HCC01	I
HCC01T_CCCAATCAGTTGAGTA	HCC01T	Tumor	HCC01	I
HCC01T_CCCAATCGTTTAGGAA	HCC01T	Tumor	HCC01	I
HCC01T_CCCAATCTCGGTGTTA	HCC01T	Tumor	HCC01	I
HCC01T_CCCAGTTCACTGCCAG	HCC01T	Tumor	HCC01	I
HCC01T_CCCAGTTCAGACACTT	HCC01T	Tumor	HCC01	I
HCC01T_CCCAGTTGTATTACCG	HCC01T	Tumor	HCC01	I
HCC01T_CCCAGTTTCGCTTAGA	HCC01T	Tumor	HCC01	I
HCC01T_CCCATACAGCTCCTCT	HCC01T	Tumor	HCC01	I
HCC01T_CCCATACAGTGTACGG	HCC01T	Tumor	HCC01	I
HCC01T_CCCATACGTCAGAAGC	HCC01T	Tumor	HCC01	I
HCC01T_CCCATACGTCTGATCA	HCC01T	Tumor	HCC01	I
HCC01T_CCCATACTCCAGATCA	HCC01T	Tumor	HCC01	I
HCC01T_CCCATACTCCGAAGAG	HCC01T	Tumor	HCC01	I
HCC01T_CCCATACTCCTAAGTG	HCC01T	Tumor	HCC01	I
HCC01T_CCCTCCTAGCAGCGTA	HCC01T	Tumor	HCC01	I
HCC01T_CCCTCCTAGGCAGGTT	HCC01T	Tumor	HCC01	I
HCC01T_CCCTCCTCAGCTCGCA	HCC01T	Tumor	HCC01	I
HCC01T_CCCTCCTCATGTTGAC	HCC01T	Tumor	HCC01	I
HCC01T_CCGGGATAGAATTGTG	HCC01T	Tumor	HCC01	I
HCC01T_CCGGGATAGGGTGTTG	HCC01T	Tumor	HCC01	I
HCC01T_CCGGGATCACAGTCGC	HCC01T	Tumor	HCC01	I
HCC01T_CCGGGATCATTCTCAT	HCC01T	Tumor	HCC01	I
HCC01T_CCGGGATGTAGCGTAG	HCC01T	Tumor	HCC01	I
HCC01T_CCGGGATGTTGTACAC	HCC01T	Tumor	HCC01	I
HCC01T_CCGGGATTCAGTGCAT	HCC01T	Tumor	HCC01	I
HCC01T_CCGGGATTCCGCGTTT	HCC01T	Tumor	HCC01	I
HCC01T_CCGGGATTCTGAGTGT	HCC01T	Tumor	HCC01	I
HCC01T_CCGGTAGAGGCATTGG	HCC01T	Tumor	HCC01	I
HCC01T_CCGGTAGAGTAATCCC	HCC01T	Tumor	HCC01	I
HCC01T_CCGGTAGTCACGACTA	HCC01T	Tumor	HCC01	I
HCC01T_CCGGTAGTCAGAGACG	HCC01T	Tumor	HCC01	I
HCC01T_CCGTACTAGCTAAGAT	HCC01T	Tumor	HCC01	I
HCC01T_CCGTACTCAGGCTCAC	HCC01T	Tumor	HCC01	I
HCC01T_CCGTACTGTGAAGGCT	HCC01T	Tumor	HCC01	I
HCC01T_CCGTACTGTTGTTTGG	HCC01T	Tumor	HCC01	I
HCC01T_CCGTACTTCACAGGCC	HCC01T	Tumor	HCC01	I
HCC01T_CCGTGGAAGAACTCGG	HCC01T	Tumor	HCC01	I
HCC01T_CCGTGGAAGGAATCGC	HCC01T	Tumor	HCC01	I
HCC01T_CCGTGGAAGGCGTACA	HCC01T	Tumor	HCC01	I
HCC01T_CCGTGGACAATAGCAA	HCC01T	Tumor	HCC01	I
HCC01T_CCGTGGACACCTCGTT	HCC01T	Tumor	HCC01	I
HCC01T_CCGTGGAGTAGAAAGG	HCC01T	Tumor	HCC01	I
HCC01T_CCGTGGAGTGTTCTTT	HCC01T	Tumor	HCC01	I
HCC01T_CCGTGGATCAACACTG	HCC01T	Tumor	HCC01	I
HCC01T_CCGTTCAAGGGTGTGT	HCC01T	Tumor	HCC01	I
HCC01T_CCGTTCAAGTTCGCGC	HCC01T	Tumor	HCC01	I
HCC01T_CCGTTCACAACCGCCA	HCC01T	Tumor	HCC01	I
HCC01T_CCGTTCACAATAAGCA	HCC01T	Tumor	HCC01	I
HCC01T_CCGTTCACACATCCAA	HCC01T	Tumor	HCC01	I
HCC01T_CCGTTCACATGCTGGC	HCC01T	Tumor	HCC01	I
HCC01T_CCGTTCAGTCTGCCAG	HCC01T	Tumor	HCC01	I
HCC01T_CCGTTCATCATAACCG	HCC01T	Tumor	HCC01	I
HCC01T_CCGTTCATCCCATTTA	HCC01T	Tumor	HCC01	I
HCC01T_CCGTTCATCCGCGTTT	HCC01T	Tumor	HCC01	I
HCC01T_CCGTTCATCGTAGGTT	HCC01T	Tumor	HCC01	I
HCC01T_CCTAAAGCACGTCAGC	HCC01T	Tumor	HCC01	I
HCC01T_CCTAAAGCAGTTAACC	HCC01T	Tumor	HCC01	I
HCC01T_CCTAAAGCATTTGCTT	HCC01T	Tumor	HCC01	I
HCC01T_CCTAAAGGTCCTAGCG	HCC01T	Tumor	HCC01	I
HCC01T_CCTAAAGGTTTGACTG	HCC01T	Tumor	HCC01	I
HCC01T_CCTAAAGTCCTCAACC	HCC01T	Tumor	HCC01	I
HCC01T_CCTAAAGTCGTCCAGG	HCC01T	Tumor	HCC01	I
HCC01T_CCTAAAGTCTACCTGC	HCC01T	Tumor	HCC01	I
HCC01T_CCTACACAGACGCAAC	HCC01T	Tumor	HCC01	I
HCC01T_CCTACACAGCCCAATT	HCC01T	Tumor	HCC01	I
HCC01T_CCTACACAGGTGTTAA	HCC01T	Tumor	HCC01	I
HCC01T_CCTACACAGTAGGTGC	HCC01T	Tumor	HCC01	I
HCC01T_CCTACACAGTGTTAGA	HCC01T	Tumor	HCC01	I
HCC01T_CCTACACCAATCGGTT	HCC01T	Tumor	HCC01	I
HCC01T_CCTACACCACGCATCG	HCC01T	Tumor	HCC01	I
HCC01T_CCTACACCATACGCTA	HCC01T	Tumor	HCC01	I
HCC01T_CCTACACCATCAGTAC	HCC01T	Tumor	HCC01	I
HCC01T_CCTACACGTGCAGACA	HCC01T	Tumor	HCC01	I
HCC01T_CCTACCAAGACCTAGG	HCC01T	Tumor	HCC01	I
HCC01T_CCTACCACACCGATAT	HCC01T	Tumor	HCC01	I
HCC01T_CCTACCAGTCTGCCAG	HCC01T	Tumor	HCC01	I
HCC01T_CCTACCAGTTTAGCTG	HCC01T	Tumor	HCC01	I
HCC01T_CCTACCATCATTCACT	HCC01T	Tumor	HCC01	I
HCC01T_CCTAGCTAGCCAACAG	HCC01T	Tumor	HCC01	I
HCC01T_CCTAGCTAGGCCCTTG	HCC01T	Tumor	HCC01	I
HCC01T_CCTAGCTAGTGCTGCC	HCC01T	Tumor	HCC01	I
HCC01T_CCTAGCTCAGGTGGAT	HCC01T	Tumor	HCC01	I
HCC01T_CCTAGCTCATATGGTC	HCC01T	Tumor	HCC01	I
HCC01T_CCTAGCTTCAGTGCAT	HCC01T	Tumor	HCC01	I
HCC01T_CCTAGCTTCCTCAACC	HCC01T	Tumor	HCC01	I
HCC01T_CCTATTACACAGAGGT	HCC01T	Tumor	HCC01	I
HCC01T_CCTATTACATCCTTGC	HCC01T	Tumor	HCC01	I
HCC01T_CCTATTATCAACTCTT	HCC01T	Tumor	HCC01	I
HCC01T_CCTATTATCCAGGGCT	HCC01T	Tumor	HCC01	I
HCC01T_CCTATTATCGGACAAG	HCC01T	Tumor	HCC01	I
HCC01T_CCTATTATCGTCACGG	HCC01T	Tumor	HCC01	I
HCC01T_CCTATTATCTTCCTTC	HCC01T	Tumor	HCC01	I
HCC01T_CCTCAGTAGCAATATG	HCC01T	Tumor	HCC01	I
HCC01T_CCTCAGTAGCGGATCA	HCC01T	Tumor	HCC01	I
HCC01T_CCTCAGTAGTCTCGGC	HCC01T	Tumor	HCC01	I
HCC01T_CCTCAGTCAAATCCGT	HCC01T	Tumor	HCC01	I
HCC01T_CCTCAGTCAATCGGTT	HCC01T	Tumor	HCC01	I
HCC01T_CCTCAGTCAGCCTATA	HCC01T	Tumor	HCC01	I
HCC01T_CCTCAGTCATTCCTGC	HCC01T	Tumor	HCC01	I
HCC01T_CCTCAGTGTCAGTGGA	HCC01T	Tumor	HCC01	I
HCC01T_CCTCAGTGTGAACCTT	HCC01T	Tumor	HCC01	I
HCC01T_CCTCAGTGTGACTACT	HCC01T	Tumor	HCC01	I
HCC01T_CCTCAGTTCTAACCGA	HCC01T	Tumor	HCC01	I
HCC01T_CCTCAGTTCTCCTATA	HCC01T	Tumor	HCC01	I
HCC01T_CCTCAGTTCTGCTGCT	HCC01T	Tumor	HCC01	I
HCC01T_CCTCAGTTCTTTCCTC	HCC01T	Tumor	HCC01	I
HCC01T_CCTCTGACATCTGGTA	HCC01T	Tumor	HCC01	I
HCC01T_CCTCTGAGTTCGAATC	HCC01T	Tumor	HCC01	I
HCC01T_CCTCTGATCATTCACT	HCC01T	Tumor	HCC01	I
HCC01T_CCTTACGAGTTGTAGA	HCC01T	Tumor	HCC01	I
HCC01T_CCTTACGCAAGGTTTC	HCC01T	Tumor	HCC01	I
HCC01T_CCTTACGCATTGGTAC	HCC01T	Tumor	HCC01	I
HCC01T_CCTTACGGTCATGCCG	HCC01T	Tumor	HCC01	I
HCC01T_CCTTACGGTCTTCTCG	HCC01T	Tumor	HCC01	I
HCC01T_CCTTACGTCGTTACGA	HCC01T	Tumor	HCC01	I
HCC01T_CCTTACGTCGTTTATC	HCC01T	Tumor	HCC01	I
HCC01T_CCTTACGTCTGTTTGT	HCC01T	Tumor	HCC01	I
HCC01T_CCTTCCCAGAATGTTG	HCC01T	Tumor	HCC01	I
HCC01T_CCTTCCCGTGTGACCC	HCC01T	Tumor	HCC01	I
HCC01T_CCTTCCCTCCGTAGTA	HCC01T	Tumor	HCC01	I
HCC01T_CCTTCCCTCCTAGGGC	HCC01T	Tumor	HCC01	I
HCC01T_CCTTCGAAGATCTGAA	HCC01T	Tumor	HCC01	I
HCC01T_CCTTCGAAGCCACTAT	HCC01T	Tumor	HCC01	I
HCC01T_CCTTCGACAAATTGCC	HCC01T	Tumor	HCC01	I
HCC01T_CCTTCGAGTCCTCCAT	HCC01T	Tumor	HCC01	I
HCC01T_CCTTCGAGTCGACTGC	HCC01T	Tumor	HCC01	I
HCC01T_CCTTCGAGTCTAGTCA	HCC01T	Tumor	HCC01	I
HCC01T_CCTTCGAGTGGAAAGA	HCC01T	Tumor	HCC01	I
HCC01T_CCTTCGATCAAAGTAG	HCC01T	Tumor	HCC01	I
HCC01T_CCTTCGATCCCTTGTG	HCC01T	Tumor	HCC01	I
HCC01T_CCTTTCTAGAGACTAT	HCC01T	Tumor	HCC01	I
HCC01T_CCTTTCTAGCCAGAAC	HCC01T	Tumor	HCC01	I
HCC01T_CCTTTCTCAGAGCCAA	HCC01T	Tumor	HCC01	I
HCC01T_CCTTTCTCATTAGCCA	HCC01T	Tumor	HCC01	I
HCC01T_CCTTTCTGTGCAGGTA	HCC01T	Tumor	HCC01	I
HCC01T_CCTTTCTGTTAAAGAC	HCC01T	Tumor	HCC01	I
HCC01T_CCTTTCTTCTGCGGCA	HCC01T	Tumor	HCC01	I
HCC01T_CGAACATAGATGTTAG	HCC01T	Tumor	HCC01	I
HCC01T_CGAACATAGCCACTAT	HCC01T	Tumor	HCC01	I
HCC01T_CGAACATAGGCATGGT	HCC01T	Tumor	HCC01	I
HCC01T_CGAACATCAAACTGCT	HCC01T	Tumor	HCC01	I
HCC01T_CGAACATCAGATGAGC	HCC01T	Tumor	HCC01	I
HCC01T_CGAACATCAGCTGCTG	HCC01T	Tumor	HCC01	I
HCC01T_CGAACATTCCGCTGTT	HCC01T	Tumor	HCC01	I
HCC01T_CGAACATTCGCGGATC	HCC01T	Tumor	HCC01	I
HCC01T_CGAATGTAGAAGATTC	HCC01T	Tumor	HCC01	I
HCC01T_CGAATGTAGATTACCC	HCC01T	Tumor	HCC01	I
HCC01T_CGAATGTCAAGTCTAC	HCC01T	Tumor	HCC01	I
HCC01T_CGAATGTCATGCCCGA	HCC01T	Tumor	HCC01	I
HCC01T_CGAATGTCATTAGCCA	HCC01T	Tumor	HCC01	I
HCC01T_CGAATGTCATTAGGCT	HCC01T	Tumor	HCC01	I
HCC01T_CGAATGTGTATGAAAC	HCC01T	Tumor	HCC01	I
HCC01T_CGAATGTGTCGGGTCT	HCC01T	Tumor	HCC01	I
HCC01T_CGAATGTTCTTACCGC	HCC01T	Tumor	HCC01	I
HCC01T_CGACCTTAGATGAGAG	HCC01T	Tumor	HCC01	I
HCC01T_CGACCTTAGCTAGTTC	HCC01T	Tumor	HCC01	I
HCC01T_CGACCTTAGTCATCCA	HCC01T	Tumor	HCC01	I
HCC01T_CGACCTTAGTTAGCGG	HCC01T	Tumor	HCC01	I
HCC01T_CGACCTTCACATTTCT	HCC01T	Tumor	HCC01	I
HCC01T_CGACCTTCACGTTGGC	HCC01T	Tumor	HCC01	I
HCC01T_CGACCTTCACTTCTGC	HCC01T	Tumor	HCC01	I
HCC01T_CGACCTTCAGCTTAAC	HCC01T	Tumor	HCC01	I
HCC01T_CGACCTTCATCGGAAG	HCC01T	Tumor	HCC01	I
HCC01T_CGACCTTGTAAATACG	HCC01T	Tumor	HCC01	I
HCC01T_CGACCTTTCGATGAGG	HCC01T	Tumor	HCC01	I
HCC01T_CGACCTTTCTACCAGA	HCC01T	Tumor	HCC01	I
HCC01T_CGACCTTTCTGCGGCA	HCC01T	Tumor	HCC01	I
HCC01T_CGACTTCAGGATGCGT	HCC01T	Tumor	HCC01	I
HCC01T_CGACTTCAGGGTTCCC	HCC01T	Tumor	HCC01	I
HCC01T_CGACTTCAGGTGCACA	HCC01T	Tumor	HCC01	I
HCC01T_CGACTTCCAAACCTAC	HCC01T	Tumor	HCC01	I
HCC01T_CGACTTCCAGATCTGT	HCC01T	Tumor	HCC01	I
HCC01T_CGACTTCGTAGCAAAT	HCC01T	Tumor	HCC01	I
HCC01T_CGACTTCTCAAACGGG	HCC01T	Tumor	HCC01	I
HCC01T_CGAGAAGAGATCCGAG	HCC01T	Tumor	HCC01	I
HCC01T_CGAGAAGAGCTAGCCC	HCC01T	Tumor	HCC01	I
HCC01T_CGAGAAGAGCTGCCCA	HCC01T	Tumor	HCC01	I
HCC01T_CGAGAAGAGTGATCGG	HCC01T	Tumor	HCC01	I
HCC01T_CGAGAAGCACAACTGT	HCC01T	Tumor	HCC01	I
HCC01T_CGAGAAGGTACCGCTG	HCC01T	Tumor	HCC01	I
HCC01T_CGAGAAGGTATATCCG	HCC01T	Tumor	HCC01	I
HCC01T_CGAGAAGGTGCCTGCA	HCC01T	Tumor	HCC01	I
HCC01T_CGAGAAGGTTGACGTT	HCC01T	Tumor	HCC01	I
HCC01T_CGAGAAGTCCTATTCA	HCC01T	Tumor	HCC01	I
HCC01T_CGAGCACAGGTTCCTA	HCC01T	Tumor	HCC01	I
HCC01T_CGAGCACAGTGTTGAA	HCC01T	Tumor	HCC01	I
HCC01T_CGAGCACCAACTGGCC	HCC01T	Tumor	HCC01	I
HCC01T_CGAGCACCAAGGTGTG	HCC01T	Tumor	HCC01	I
HCC01T_CGAGCACCAGTATCTG	HCC01T	Tumor	HCC01	I
HCC01T_CGAGCACGTAAACACA	HCC01T	Tumor	HCC01	I
HCC01T_CGAGCACGTGAGTGAC	HCC01T	Tumor	HCC01	I
HCC01T_CGAGCCAAGAAACGAG	HCC01T	Tumor	HCC01	I
HCC01T_CGAGCCAAGGTGGGTT	HCC01T	Tumor	HCC01	I
HCC01T_CGAGCCACAAGTACCT	HCC01T	Tumor	HCC01	I
HCC01T_CGAGCCACATGCCTAA	HCC01T	Tumor	HCC01	I
HCC01T_CGAGCCAGTGGTCTCG	HCC01T	Tumor	HCC01	I
HCC01T_CGAGCCATCCGAATGT	HCC01T	Tumor	HCC01	I
HCC01T_CGAGCCATCTGGCGTG	HCC01T	Tumor	HCC01	I
HCC01T_CGATCGGAGGCATGGT	HCC01T	Tumor	HCC01	I
HCC01T_CGATCGGCACATTCGA	HCC01T	Tumor	HCC01	I
HCC01T_CGATCGGCATTATCTC	HCC01T	Tumor	HCC01	I
HCC01T_CGATCGGGTAAGGGAA	HCC01T	Tumor	HCC01	I
HCC01T_CGATCGGTCCGATATG	HCC01T	Tumor	HCC01	I
HCC01T_CGATGGCAGACTTGAA	HCC01T	Tumor	HCC01	I
HCC01T_CGATGGCAGTGACATA	HCC01T	Tumor	HCC01	I
HCC01T_CGATGGCCAGTATAAG	HCC01T	Tumor	HCC01	I
HCC01T_CGATGGCCAGTTCATG	HCC01T	Tumor	HCC01	I
HCC01T_CGATGGCGTCTCATCC	HCC01T	Tumor	HCC01	I
HCC01T_CGATGGCGTTCCCTTG	HCC01T	Tumor	HCC01	I
HCC01T_CGATGGCTCGGTCTAA	HCC01T	Tumor	HCC01	I
HCC01T_CGATGGCTCTGTCTAT	HCC01T	Tumor	HCC01	I
HCC01T_CGATGTACACATGGGA	HCC01T	Tumor	HCC01	I
HCC01T_CGATGTACACGAAACG	HCC01T	Tumor	HCC01	I
HCC01T_CGATGTACACGGCGTT	HCC01T	Tumor	HCC01	I
HCC01T_CGATGTAGTGTCCTCT	HCC01T	Tumor	HCC01	I
HCC01T_CGATGTAGTTCATGGT	HCC01T	Tumor	HCC01	I
HCC01T_CGATGTATCTGACCTC	HCC01T	Tumor	HCC01	I
HCC01T_CGATTGAAGCGCTTAT	HCC01T	Tumor	HCC01	I
HCC01T_CGATTGAAGGCTATCT	HCC01T	Tumor	HCC01	I
HCC01T_CGATTGACAATCCAAC	HCC01T	Tumor	HCC01	I
HCC01T_CGATTGACAGCATGAG	HCC01T	Tumor	HCC01	I
HCC01T_CGATTGAGTCCAAGTT	HCC01T	Tumor	HCC01	I
HCC01T_CGATTGAGTGATAAGT	HCC01T	Tumor	HCC01	I
HCC01T_CGATTGATCCACGACG	HCC01T	Tumor	HCC01	I
HCC01T_CGATTGATCCGTTGCT	HCC01T	Tumor	HCC01	I
HCC01T_CGATTGATCTGGAGCC	HCC01T	Tumor	HCC01	I
HCC01T_CGCCAAGAGGCTATCT	HCC01T	Tumor	HCC01	I
HCC01T_CGCCAAGCAAGTACCT	HCC01T	Tumor	HCC01	I
HCC01T_CGCCAAGTCTCTGAGA	HCC01T	Tumor	HCC01	I
HCC01T_CGCGGTAAGCACAGGT	HCC01T	Tumor	HCC01	I
HCC01T_CGCGGTACAGGTGCCT	HCC01T	Tumor	HCC01	I
HCC01T_CGCGGTACATGGGACA	HCC01T	Tumor	HCC01	I
HCC01T_CGCGTTTAGAACTGTA	HCC01T	Tumor	HCC01	I
HCC01T_CGCGTTTAGCTTCGCG	HCC01T	Tumor	HCC01	I
HCC01T_CGCGTTTAGTGACATA	HCC01T	Tumor	HCC01	I
HCC01T_CGCGTTTGTAGAAGGA	HCC01T	Tumor	HCC01	I
HCC01T_CGCGTTTGTCACACGC	HCC01T	Tumor	HCC01	I
HCC01T_CGCGTTTGTTCATGGT	HCC01T	Tumor	HCC01	I
HCC01T_CGCGTTTTCACAGGCC	HCC01T	Tumor	HCC01	I
HCC01T_CGCGTTTTCCGTCAAA	HCC01T	Tumor	HCC01	I
HCC01T_CGCGTTTTCCTGCCAT	HCC01T	Tumor	HCC01	I
HCC01T_CGCGTTTTCTAGAGTC	HCC01T	Tumor	HCC01	I
HCC01T_CGCTATCAGCGTGTCC	HCC01T	Tumor	HCC01	I
HCC01T_CGCTATCCAATCTACG	HCC01T	Tumor	HCC01	I
HCC01T_CGCTATCGTTATTCTC	HCC01T	Tumor	HCC01	I
HCC01T_CGCTATCTCCGTAGTA	HCC01T	Tumor	HCC01	I
HCC01T_CGCTGGAAGCAGGCTA	HCC01T	Tumor	HCC01	I
HCC01T_CGCTGGAAGCTAGTCT	HCC01T	Tumor	HCC01	I
HCC01T_CGCTGGACAAAGTGCG	HCC01T	Tumor	HCC01	I
HCC01T_CGCTGGACACGAAGCA	HCC01T	Tumor	HCC01	I
HCC01T_CGCTGGAGTAAGTGGC	HCC01T	Tumor	HCC01	I
HCC01T_CGCTGGAGTACCGCTG	HCC01T	Tumor	HCC01	I
HCC01T_CGCTGGAGTGACCAAG	HCC01T	Tumor	HCC01	I
HCC01T_CGCTGGAGTTCTGAAC	HCC01T	Tumor	HCC01	I
HCC01T_CGCTGGATCCGGGTGT	HCC01T	Tumor	HCC01	I
HCC01T_CGCTGGATCTTTAGTC	HCC01T	Tumor	HCC01	I
HCC01T_CGCTTCAAGCTGGAAC	HCC01T	Tumor	HCC01	I
HCC01T_CGCTTCAAGTGAAGTT	HCC01T	Tumor	HCC01	I
HCC01T_CGCTTCAAGTGGTAGC	HCC01T	Tumor	HCC01	I
HCC01T_CGCTTCACACAACTGT	HCC01T	Tumor	HCC01	I
HCC01T_CGCTTCACAGGCTCAC	HCC01T	Tumor	HCC01	I
HCC01T_CGCTTCACATCAGTCA	HCC01T	Tumor	HCC01	I
HCC01T_CGCTTCAGTCAATACC	HCC01T	Tumor	HCC01	I
HCC01T_CGCTTCAGTTGGGACA	HCC01T	Tumor	HCC01	I
HCC01T_CGCTTCATCCTAGGGC	HCC01T	Tumor	HCC01	I
HCC01T_CGCTTCATCGTACCGG	HCC01T	Tumor	HCC01	I
HCC01T_CGCTTCATCTTGCATT	HCC01T	Tumor	HCC01	I
HCC01T_CGGACACAGTGCAAGC	HCC01T	Tumor	HCC01	I
HCC01T_CGGACACAGTGTGGCA	HCC01T	Tumor	HCC01	I
HCC01T_CGGACACCAAGCTGTT	HCC01T	Tumor	HCC01	I
HCC01T_CGGACACCATCTATGG	HCC01T	Tumor	HCC01	I
HCC01T_CGGACACGTACTTGAC	HCC01T	Tumor	HCC01	I
HCC01T_CGGACACGTGTTTGGT	HCC01T	Tumor	HCC01	I
HCC01T_CGGACGTAGATCTGCT	HCC01T	Tumor	HCC01	I
HCC01T_CGGACGTCAGTCAGCC	HCC01T	Tumor	HCC01	I
HCC01T_CGGACGTCATGACGGA	HCC01T	Tumor	HCC01	I
HCC01T_CGGACGTGTACAGACG	HCC01T	Tumor	HCC01	I
HCC01T_CGGACGTGTACCAGTT	HCC01T	Tumor	HCC01	I
HCC01T_CGGACGTGTCTAGTCA	HCC01T	Tumor	HCC01	I
HCC01T_CGGACGTGTTGATTGC	HCC01T	Tumor	HCC01	I
HCC01T_CGGACGTGTTTAAGCC	HCC01T	Tumor	HCC01	I
HCC01T_CGGACGTTCGATGAGG	HCC01T	Tumor	HCC01	I
HCC01T_CGGACTGAGGCTAGGT	HCC01T	Tumor	HCC01	I
HCC01T_CGGACTGAGGTAAACT	HCC01T	Tumor	HCC01	I
HCC01T_CGGACTGAGTAAGTAC	HCC01T	Tumor	HCC01	I
HCC01T_CGGACTGCACAGGTTT	HCC01T	Tumor	HCC01	I
HCC01T_CGGACTGCATGTCGAT	HCC01T	Tumor	HCC01	I
HCC01T_CGGACTGGTTATTCTC	HCC01T	Tumor	HCC01	I
HCC01T_CGGACTGTCCTCAATT	HCC01T	Tumor	HCC01	I
HCC01T_CGGACTGTCTCATTCA	HCC01T	Tumor	HCC01	I
HCC01T_CGGACTGTCTCTTATG	HCC01T	Tumor	HCC01	I
HCC01T_CGGAGCTCAAGCGCTC	HCC01T	Tumor	HCC01	I
HCC01T_CGGAGCTGTCTCCACT	HCC01T	Tumor	HCC01	I
HCC01T_CGGAGCTGTCTCCATC	HCC01T	Tumor	HCC01	I
HCC01T_CGGAGCTGTGTTAAGA	HCC01T	Tumor	HCC01	I
HCC01T_CGGAGCTGTTAAAGTG	HCC01T	Tumor	HCC01	I
HCC01T_CGGAGCTGTTATCACG	HCC01T	Tumor	HCC01	I
HCC01T_CGGAGCTTCATGCAAC	HCC01T	Tumor	HCC01	I
HCC01T_CGGAGCTTCGCAAACT	HCC01T	Tumor	HCC01	I
HCC01T_CGGAGCTTCTCGTATT	HCC01T	Tumor	HCC01	I
HCC01T_CGGAGCTTCTCTTGAT	HCC01T	Tumor	HCC01	I
HCC01T_CGGAGTCAGATCACGG	HCC01T	Tumor	HCC01	I
HCC01T_CGGAGTCAGGGTGTTG	HCC01T	Tumor	HCC01	I
HCC01T_CGGAGTCCACCTCGGA	HCC01T	Tumor	HCC01	I
HCC01T_CGGAGTCCATTGCGGC	HCC01T	Tumor	HCC01	I
HCC01T_CGGAGTCGTGTGCGTC	HCC01T	Tumor	HCC01	I
HCC01T_CGGAGTCGTTTGGCGC	HCC01T	Tumor	HCC01	I
HCC01T_CGGAGTCTCAACACTG	HCC01T	Tumor	HCC01	I
HCC01T_CGGCTAGAGACAAGCC	HCC01T	Tumor	HCC01	I
HCC01T_CGGCTAGTCAGGCGAA	HCC01T	Tumor	HCC01	I
HCC01T_CGGGTCAAGCCAACAG	HCC01T	Tumor	HCC01	I
HCC01T_CGGGTCAAGTATCGAA	HCC01T	Tumor	HCC01	I
HCC01T_CGGGTCAGTACAGACG	HCC01T	Tumor	HCC01	I
HCC01T_CGGGTCAGTAGCGTAG	HCC01T	Tumor	HCC01	I
HCC01T_CGGGTCAGTAGGCTGA	HCC01T	Tumor	HCC01	I
HCC01T_CGGGTCAGTGGTACAG	HCC01T	Tumor	HCC01	I
HCC01T_CGGGTCAGTTATCCGA	HCC01T	Tumor	HCC01	I
HCC01T_CGGGTCATCACTTATC	HCC01T	Tumor	HCC01	I
HCC01T_CGGGTCATCAGTCCCT	HCC01T	Tumor	HCC01	I
HCC01T_CGGGTCATCGTAGATC	HCC01T	Tumor	HCC01	I
HCC01T_CGGTTAAAGACGCAAC	HCC01T	Tumor	HCC01	I
HCC01T_CGGTTAAAGTCCGGTC	HCC01T	Tumor	HCC01	I
HCC01T_CGGTTAACAATGCCAT	HCC01T	Tumor	HCC01	I
HCC01T_CGGTTAACATATGCTG	HCC01T	Tumor	HCC01	I
HCC01T_CGGTTAACATTAGGCT	HCC01T	Tumor	HCC01	I
HCC01T_CGGTTAAGTGGCCCTA	HCC01T	Tumor	HCC01	I
HCC01T_CGGTTAAGTTACCGAT	HCC01T	Tumor	HCC01	I
HCC01T_CGGTTAATCACTCCTG	HCC01T	Tumor	HCC01	I
HCC01T_CGTAGCGAGCGTAGTG	HCC01T	Tumor	HCC01	I
HCC01T_CGTAGCGAGTTAAGTG	HCC01T	Tumor	HCC01	I
HCC01T_CGTAGCGCAAAGCGGT	HCC01T	Tumor	HCC01	I
HCC01T_CGTAGCGCAACACGCC	HCC01T	Tumor	HCC01	I
HCC01T_CGTAGCGCATAACCTG	HCC01T	Tumor	HCC01	I
HCC01T_CGTAGCGGTATATCCG	HCC01T	Tumor	HCC01	I
HCC01T_CGTAGCGGTCGTGGCT	HCC01T	Tumor	HCC01	I
HCC01T_CGTAGCGTCAAAGACA	HCC01T	Tumor	HCC01	I
HCC01T_CGTAGCGTCTCGAGTA	HCC01T	Tumor	HCC01	I
HCC01T_CGTAGGCAGACCTTTG	HCC01T	Tumor	HCC01	I
HCC01T_CGTAGGCGTAAGAGGA	HCC01T	Tumor	HCC01	I
HCC01T_CGTAGGCGTCTTGTCC	HCC01T	Tumor	HCC01	I
HCC01T_CGTCACTAGATGCGAC	HCC01T	Tumor	HCC01	I
HCC01T_CGTCACTAGCTGCCCA	HCC01T	Tumor	HCC01	I
HCC01T_CGTCACTCAATCTACG	HCC01T	Tumor	HCC01	I
HCC01T_CGTCACTCACCTCGTT	HCC01T	Tumor	HCC01	I
HCC01T_CGTCACTGTCCCTTGT	HCC01T	Tumor	HCC01	I
HCC01T_CGTCACTTCGCAAGCC	HCC01T	Tumor	HCC01	I
HCC01T_CGTCAGGAGATCGGGT	HCC01T	Tumor	HCC01	I
HCC01T_CGTCAGGCAATGCCAT	HCC01T	Tumor	HCC01	I
HCC01T_CGTCAGGCACGAAATA	HCC01T	Tumor	HCC01	I
HCC01T_CGTCAGGCATCGATTG	HCC01T	Tumor	HCC01	I
HCC01T_CGTCAGGTCAATCTCT	HCC01T	Tumor	HCC01	I
HCC01T_CGTCAGGTCATGTGGT	HCC01T	Tumor	HCC01	I
HCC01T_CGTCAGGTCGTCACGG	HCC01T	Tumor	HCC01	I
HCC01T_CGTCAGGTCTCTTGAT	HCC01T	Tumor	HCC01	I
HCC01T_CGTCCATAGGATGGAA	HCC01T	Tumor	HCC01	I
HCC01T_CGTCCATCACAACTGT	HCC01T	Tumor	HCC01	I
HCC01T_CGTCCATTCCGTTGCT	HCC01T	Tumor	HCC01	I
HCC01T_CGTCCATTCGGAGGTA	HCC01T	Tumor	HCC01	I
HCC01T_CGTCCATTCGGTGTCG	HCC01T	Tumor	HCC01	I
HCC01T_CGTCCATTCTCGCTTG	HCC01T	Tumor	HCC01	I
HCC01T_CGTCTACAGCAACGGT	HCC01T	Tumor	HCC01	I
HCC01T_CGTCTACCAAGTAATG	HCC01T	Tumor	HCC01	I
HCC01T_CGTCTACCATTAGGCT	HCC01T	Tumor	HCC01	I
HCC01T_CGTCTACGTCACACGC	HCC01T	Tumor	HCC01	I
HCC01T_CGTCTACGTCTGCAAT	HCC01T	Tumor	HCC01	I
HCC01T_CGTCTACGTTCACCTC	HCC01T	Tumor	HCC01	I
HCC01T_CGTCTACTCATGTGGT	HCC01T	Tumor	HCC01	I
HCC01T_CGTGAGCAGGTAGCCA	HCC01T	Tumor	HCC01	I
HCC01T_CGTGAGCCAATGACCT	HCC01T	Tumor	HCC01	I
HCC01T_CGTGAGCCACATTTCT	HCC01T	Tumor	HCC01	I
HCC01T_CGTGAGCCACTGAAGG	HCC01T	Tumor	HCC01	I
HCC01T_CGTGAGCGTGGGTCAA	HCC01T	Tumor	HCC01	I
HCC01T_CGTGAGCGTTACTGAC	HCC01T	Tumor	HCC01	I
HCC01T_CGTGAGCTCTATCGCC	HCC01T	Tumor	HCC01	I
HCC01T_CGTGTAAAGCGTAATA	HCC01T	Tumor	HCC01	I
HCC01T_CGTGTAAAGGTCGGAT	HCC01T	Tumor	HCC01	I
HCC01T_CGTGTAAGTCCAGTGC	HCC01T	Tumor	HCC01	I
HCC01T_CGTGTCTAGCACGCCT	HCC01T	Tumor	HCC01	I
HCC01T_CGTGTCTAGGCCATAG	HCC01T	Tumor	HCC01	I
HCC01T_CGTGTCTCACATCCGG	HCC01T	Tumor	HCC01	I
HCC01T_CGTGTCTGTAAGAGAG	HCC01T	Tumor	HCC01	I
HCC01T_CGTGTCTGTACAGTTC	HCC01T	Tumor	HCC01	I
HCC01T_CGTGTCTGTCTAAAGA	HCC01T	Tumor	HCC01	I
HCC01T_CGTGTCTGTTCACGGC	HCC01T	Tumor	HCC01	I
HCC01T_CGTGTCTGTTGCGCAC	HCC01T	Tumor	HCC01	I
HCC01T_CGTTAGAAGAGTGACC	HCC01T	Tumor	HCC01	I
HCC01T_CGTTAGACAGACAGGT	HCC01T	Tumor	HCC01	I
HCC01T_CGTTAGAGTCACTGGC	HCC01T	Tumor	HCC01	I
HCC01T_CGTTAGAGTTCACGGC	HCC01T	Tumor	HCC01	I
HCC01T_CGTTAGAGTTGCGTTA	HCC01T	Tumor	HCC01	I
HCC01T_CGTTAGATCAACCATG	HCC01T	Tumor	HCC01	I
HCC01T_CGTTCTGAGCAGGCTA	HCC01T	Tumor	HCC01	I
HCC01T_CGTTCTGCAGATTGCT	HCC01T	Tumor	HCC01	I
HCC01T_CGTTCTGCATTGGTAC	HCC01T	Tumor	HCC01	I
HCC01T_CGTTCTGGTGGTCCGT	HCC01T	Tumor	HCC01	I
HCC01T_CGTTCTGTCAAACAAG	HCC01T	Tumor	HCC01	I
HCC01T_CGTTCTGTCGATAGAA	HCC01T	Tumor	HCC01	I
HCC01T_CGTTCTGTCGCCAGCA	HCC01T	Tumor	HCC01	I
HCC01T_CGTTCTGTCGCCTGTT	HCC01T	Tumor	HCC01	I
HCC01T_CGTTCTGTCGTGGGAA	HCC01T	Tumor	HCC01	I
HCC01T_CGTTCTGTCTCCCTGA	HCC01T	Tumor	HCC01	I
HCC01T_CGTTCTGTCTTGCCGT	HCC01T	Tumor	HCC01	I
HCC01T_CGTTGGGGTATAGGTA	HCC01T	Tumor	HCC01	I
HCC01T_CGTTGGGTCGGCCGAT	HCC01T	Tumor	HCC01	I
HCC01T_CGTTGGGTCTTAACCT	HCC01T	Tumor	HCC01	I
HCC01T_CTAACTTAGCCGCCTA	HCC01T	Tumor	HCC01	I
HCC01T_CTAACTTGTATTAGCC	HCC01T	Tumor	HCC01	I
HCC01T_CTAACTTGTCGCTTTC	HCC01T	Tumor	HCC01	I
HCC01T_CTAACTTTCTCGATGA	HCC01T	Tumor	HCC01	I
HCC01T_CTAAGACAGAGTGACC	HCC01T	Tumor	HCC01	I
HCC01T_CTAAGACAGGATGGTC	HCC01T	Tumor	HCC01	I
HCC01T_CTAAGACAGGGTCGAT	HCC01T	Tumor	HCC01	I
HCC01T_CTAAGACCACCGGAAA	HCC01T	Tumor	HCC01	I
HCC01T_CTAAGACGTCCATCCT	HCC01T	Tumor	HCC01	I
HCC01T_CTAAGACTCAACTCTT	HCC01T	Tumor	HCC01	I
HCC01T_CTAAGACTCAGCATGT	HCC01T	Tumor	HCC01	I
HCC01T_CTAAGACTCGCTAGCG	HCC01T	Tumor	HCC01	I
HCC01T_CTAATGGAGAAGGTTT	HCC01T	Tumor	HCC01	I
HCC01T_CTAATGGCAGGGCATA	HCC01T	Tumor	HCC01	I
HCC01T_CTAATGGCATCAGTAC	HCC01T	Tumor	HCC01	I
HCC01T_CTAATGGGTGTAAGTA	HCC01T	Tumor	HCC01	I
HCC01T_CTACACCAGATGTCGG	HCC01T	Tumor	HCC01	I
HCC01T_CTACACCAGGTGATTA	HCC01T	Tumor	HCC01	I
HCC01T_CTACACCCAAGTTCTG	HCC01T	Tumor	HCC01	I
HCC01T_CTACACCCACCAGCAC	HCC01T	Tumor	HCC01	I
HCC01T_CTACACCGTAGAGCTG	HCC01T	Tumor	HCC01	I
HCC01T_CTACACCGTCTGATCA	HCC01T	Tumor	HCC01	I
HCC01T_CTACACCGTTGGTAAA	HCC01T	Tumor	HCC01	I
HCC01T_CTACACCTCCTTCAAT	HCC01T	Tumor	HCC01	I
HCC01T_CTACACCTCTTAGCCC	HCC01T	Tumor	HCC01	I
HCC01T_CTACATTAGGCCCTTG	HCC01T	Tumor	HCC01	I
HCC01T_CTACATTCACATCCGG	HCC01T	Tumor	HCC01	I
HCC01T_CTACATTCATCTATGG	HCC01T	Tumor	HCC01	I
HCC01T_CTACATTGTGCAGACA	HCC01T	Tumor	HCC01	I
HCC01T_CTACATTGTTAAGAAC	HCC01T	Tumor	HCC01	I
HCC01T_CTACATTTCTTTACAC	HCC01T	Tumor	HCC01	I
HCC01T_CTACCCAAGACTTTCG	HCC01T	Tumor	HCC01	I
HCC01T_CTACCCAAGTCAAGCG	HCC01T	Tumor	HCC01	I
HCC01T_CTACCCAAGTGTTGAA	HCC01T	Tumor	HCC01	I
HCC01T_CTACCCACACGAAGCA	HCC01T	Tumor	HCC01	I
HCC01T_CTACCCACACGTCAGC	HCC01T	Tumor	HCC01	I
HCC01T_CTACCCACATGAGCGA	HCC01T	Tumor	HCC01	I
HCC01T_CTACCCACATGGTAGG	HCC01T	Tumor	HCC01	I
HCC01T_CTACCCACATTTCAGG	HCC01T	Tumor	HCC01	I
HCC01T_CTACCCAGTCTAGAGG	HCC01T	Tumor	HCC01	I
HCC01T_CTACCCATCGCAAGCC	HCC01T	Tumor	HCC01	I
HCC01T_CTACCCATCGTAGGAG	HCC01T	Tumor	HCC01	I
HCC01T_CTACGTCAGCGCTCCA	HCC01T	Tumor	HCC01	I
HCC01T_CTACGTCAGCTGCGAA	HCC01T	Tumor	HCC01	I
HCC01T_CTACGTCCAATACGCT	HCC01T	Tumor	HCC01	I
HCC01T_CTACGTCCAGGCAGTA	HCC01T	Tumor	HCC01	I
HCC01T_CTACGTCCAGTAAGCG	HCC01T	Tumor	HCC01	I
HCC01T_CTACGTCGTATCAGTC	HCC01T	Tumor	HCC01	I
HCC01T_CTAGAGTAGCGTTTAC	HCC01T	Tumor	HCC01	I
HCC01T_CTAGAGTAGTCAAGGC	HCC01T	Tumor	HCC01	I
HCC01T_CTAGAGTAGTGCGATG	HCC01T	Tumor	HCC01	I
HCC01T_CTAGAGTTCAGTTCGA	HCC01T	Tumor	HCC01	I
HCC01T_CTAGAGTTCTTAGAGC	HCC01T	Tumor	HCC01	I
HCC01T_CTAGAGTTCTTTCCTC	HCC01T	Tumor	HCC01	I
HCC01T_CTAGCCTAGAGTCGGT	HCC01T	Tumor	HCC01	I
HCC01T_CTAGCCTCAGGTTTCA	HCC01T	Tumor	HCC01	I
HCC01T_CTAGCCTCATCTCCCA	HCC01T	Tumor	HCC01	I
HCC01T_CTAGCCTGTCGCGGTT	HCC01T	Tumor	HCC01	I
HCC01T_CTAGTGACAAGGACTG	HCC01T	Tumor	HCC01	I
HCC01T_CTAGTGACACTGTGTA	HCC01T	Tumor	HCC01	I
HCC01T_CTAGTGACAGACAAAT	HCC01T	Tumor	HCC01	I
HCC01T_CTAGTGACAGGATTGG	HCC01T	Tumor	HCC01	I
HCC01T_CTAGTGAGTCTGGAGA	HCC01T	Tumor	HCC01	I
HCC01T_CTAGTGAGTTTAGGAA	HCC01T	Tumor	HCC01	I
HCC01T_CTAGTGAGTTTGTTTC	HCC01T	Tumor	HCC01	I
HCC01T_CTAGTGATCACCTCGT	HCC01T	Tumor	HCC01	I
HCC01T_CTCACACAGGAGTCTG	HCC01T	Tumor	HCC01	I
HCC01T_CTCACACCATCTCCCA	HCC01T	Tumor	HCC01	I
HCC01T_CTCAGAACAAGTTCTG	HCC01T	Tumor	HCC01	I
HCC01T_CTCAGAACAGATCCAT	HCC01T	Tumor	HCC01	I
HCC01T_CTCAGAATCCCTTGTG	HCC01T	Tumor	HCC01	I
HCC01T_CTCAGAATCCGAAGAG	HCC01T	Tumor	HCC01	I
HCC01T_CTCAGAATCGGATGGA	HCC01T	Tumor	HCC01	I
HCC01T_CTCATTAAGTTACGGG	HCC01T	Tumor	HCC01	I
HCC01T_CTCATTACAACACGCC	HCC01T	Tumor	HCC01	I
HCC01T_CTCATTACAATACGCT	HCC01T	Tumor	HCC01	I
HCC01T_CTCATTACACAACTGT	HCC01T	Tumor	HCC01	I
HCC01T_CTCATTACACCGAATT	HCC01T	Tumor	HCC01	I
HCC01T_CTCATTACATTTCAGG	HCC01T	Tumor	HCC01	I
HCC01T_CTCATTAGTAGTAGTA	HCC01T	Tumor	HCC01	I
HCC01T_CTCATTAGTGACTCAT	HCC01T	Tumor	HCC01	I
HCC01T_CTCATTAGTGTAACGG	HCC01T	Tumor	HCC01	I
HCC01T_CTCATTAGTTCAGACT	HCC01T	Tumor	HCC01	I
HCC01T_CTCATTATCACCAGGC	HCC01T	Tumor	HCC01	I
HCC01T_CTCATTATCTCTGTCG	HCC01T	Tumor	HCC01	I
HCC01T_CTCATTATCTGTCAAG	HCC01T	Tumor	HCC01	I
HCC01T_CTCCTAGAGTAGATGT	HCC01T	Tumor	HCC01	I
HCC01T_CTCCTAGGTATTACCG	HCC01T	Tumor	HCC01	I
HCC01T_CTCCTAGGTCTGATCA	HCC01T	Tumor	HCC01	I
HCC01T_CTCCTAGTCCAAACAC	HCC01T	Tumor	HCC01	I
HCC01T_CTCCTAGTCGCATGGC	HCC01T	Tumor	HCC01	I
HCC01T_CTCGAAAAGGTGATTA	HCC01T	Tumor	HCC01	I
HCC01T_CTCGAAACAAAGCGGT	HCC01T	Tumor	HCC01	I
HCC01T_CTCGAAACAAAGGAAG	HCC01T	Tumor	HCC01	I
HCC01T_CTCGAAAGTAGCTTGT	HCC01T	Tumor	HCC01	I
HCC01T_CTCGAGGAGTCAAGCG	HCC01T	Tumor	HCC01	I
HCC01T_CTCGAGGCACATGACT	HCC01T	Tumor	HCC01	I
HCC01T_CTCGAGGGTAATCGTC	HCC01T	Tumor	HCC01	I
HCC01T_CTCGAGGTCCAGGGCT	HCC01T	Tumor	HCC01	I
HCC01T_CTCGAGGTCGCGATCG	HCC01T	Tumor	HCC01	I
HCC01T_CTCGAGGTCGCGGATC	HCC01T	Tumor	HCC01	I
HCC01T_CTCGAGGTCTTACCGC	HCC01T	Tumor	HCC01	I
HCC01T_CTCGGAGAGCCCAATT	HCC01T	Tumor	HCC01	I
HCC01T_CTCGGAGAGGAGTTTA	HCC01T	Tumor	HCC01	I
HCC01T_CTCGGAGCAAACTGTC	HCC01T	Tumor	HCC01	I
HCC01T_CTCGGAGTCCGCATAA	HCC01T	Tumor	HCC01	I
HCC01T_CTCGGAGTCGGATGGA	HCC01T	Tumor	HCC01	I
HCC01T_CTCGGGAAGCACCGCT	HCC01T	Tumor	HCC01	I
HCC01T_CTCGGGACACATTAGC	HCC01T	Tumor	HCC01	I
HCC01T_CTCGGGAGTCTGCAAT	HCC01T	Tumor	HCC01	I
HCC01T_CTCGGGAGTTCAGACT	HCC01T	Tumor	HCC01	I
HCC01T_CTCGGGAGTTTAGGAA	HCC01T	Tumor	HCC01	I
HCC01T_CTCGGGATCCTCAACC	HCC01T	Tumor	HCC01	I
HCC01T_CTCGTACAGAGGTTGC	HCC01T	Tumor	HCC01	I
HCC01T_CTCGTACAGCCGTCGT	HCC01T	Tumor	HCC01	I
HCC01T_CTCGTACAGGTGATTA	HCC01T	Tumor	HCC01	I
HCC01T_CTCGTACCATCACAAC	HCC01T	Tumor	HCC01	I
HCC01T_CTCGTACCATCGGGTC	HCC01T	Tumor	HCC01	I
HCC01T_CTCGTACCATGTTGAC	HCC01T	Tumor	HCC01	I
HCC01T_CTCGTACGTCTTCTCG	HCC01T	Tumor	HCC01	I
HCC01T_CTCGTACGTGGGTCAA	HCC01T	Tumor	HCC01	I
HCC01T_CTCGTACTCGGATGTT	HCC01T	Tumor	HCC01	I
HCC01T_CTCGTCAGTCCAGTAT	HCC01T	Tumor	HCC01	I
HCC01T_CTCGTCATCGCGTAGC	HCC01T	Tumor	HCC01	I
HCC01T_CTCGTCATCGGTTAAC	HCC01T	Tumor	HCC01	I
HCC01T_CTCTAATAGCCACGTC	HCC01T	Tumor	HCC01	I
HCC01T_CTCTAATCATTGAGCT	HCC01T	Tumor	HCC01	I
HCC01T_CTCTAATGTCTTCTCG	HCC01T	Tumor	HCC01	I
HCC01T_CTCTACGCACACCGCA	HCC01T	Tumor	HCC01	I
HCC01T_CTCTACGCACATGGGA	HCC01T	Tumor	HCC01	I
HCC01T_CTCTACGCACCAGATT	HCC01T	Tumor	HCC01	I
HCC01T_CTCTACGCAGCCAATT	HCC01T	Tumor	HCC01	I
HCC01T_CTCTACGCATTCTCAT	HCC01T	Tumor	HCC01	I
HCC01T_CTCTACGGTGGCAAAC	HCC01T	Tumor	HCC01	I
HCC01T_CTCTACGGTTCGGCAC	HCC01T	Tumor	HCC01	I
HCC01T_CTCTACGTCCTATTCA	HCC01T	Tumor	HCC01	I
HCC01T_CTCTACGTCGTGGTCG	HCC01T	Tumor	HCC01	I
HCC01T_CTCTGGTAGGACGAAA	HCC01T	Tumor	HCC01	I
HCC01T_CTCTGGTAGTCGCCGT	HCC01T	Tumor	HCC01	I
HCC01T_CTCTGGTCAGCTCGCA	HCC01T	Tumor	HCC01	I
HCC01T_CTCTGGTCATTTCAGG	HCC01T	Tumor	HCC01	I
HCC01T_CTCTGGTTCAACACCA	HCC01T	Tumor	HCC01	I
HCC01T_CTCTGGTTCCGCGGTA	HCC01T	Tumor	HCC01	I
HCC01T_CTCTGGTTCGAGCCCA	HCC01T	Tumor	HCC01	I
HCC01T_CTGAAACAGCAAATCA	HCC01T	Tumor	HCC01	I
HCC01T_CTGAAACAGCTAACAA	HCC01T	Tumor	HCC01	I
HCC01T_CTGAAACCAAAGAATC	HCC01T	Tumor	HCC01	I
HCC01T_CTGAAACCACGAAAGC	HCC01T	Tumor	HCC01	I
HCC01T_CTGAAACCATATACGC	HCC01T	Tumor	HCC01	I
HCC01T_CTGAAACCATTTGCTT	HCC01T	Tumor	HCC01	I
HCC01T_CTGAAACGTCTAGTCA	HCC01T	Tumor	HCC01	I
HCC01T_CTGAAACGTGAACCTT	HCC01T	Tumor	HCC01	I
HCC01T_CTGAAACGTTCGGCAC	HCC01T	Tumor	HCC01	I
HCC01T_CTGAAACGTTCGTTGA	HCC01T	Tumor	HCC01	I
HCC01T_CTGAAACTCCATGAAC	HCC01T	Tumor	HCC01	I
HCC01T_CTGAAGTAGATAGCAT	HCC01T	Tumor	HCC01	I
HCC01T_CTGAAGTAGGGCTCTC	HCC01T	Tumor	HCC01	I
HCC01T_CTGAAGTAGTTCCACA	HCC01T	Tumor	HCC01	I
HCC01T_CTGAAGTCAACACGCC	HCC01T	Tumor	HCC01	I
HCC01T_CTGAAGTCAATTCCTT	HCC01T	Tumor	HCC01	I
HCC01T_CTGAAGTCATTTCAGG	HCC01T	Tumor	HCC01	I
HCC01T_CTGAAGTGTATTAGCC	HCC01T	Tumor	HCC01	I
HCC01T_CTGAAGTGTCAATGTC	HCC01T	Tumor	HCC01	I
HCC01T_CTGAAGTGTCGTTGTA	HCC01T	Tumor	HCC01	I
HCC01T_CTGAAGTGTCTAGGTT	HCC01T	Tumor	HCC01	I
HCC01T_CTGAAGTGTTCTGGTA	HCC01T	Tumor	HCC01	I
HCC01T_CTGAAGTTCTCTGTCG	HCC01T	Tumor	HCC01	I
HCC01T_CTGATAGAGCCCGAAA	HCC01T	Tumor	HCC01	I
HCC01T_CTGATAGAGGCGCTCT	HCC01T	Tumor	HCC01	I
HCC01T_CTGATAGAGTGCGTGA	HCC01T	Tumor	HCC01	I
HCC01T_CTGATAGCAGACAAGC	HCC01T	Tumor	HCC01	I
HCC01T_CTGATAGGTGTGAAAT	HCC01T	Tumor	HCC01	I
HCC01T_CTGATAGTCAGGTTCA	HCC01T	Tumor	HCC01	I
HCC01T_CTGATAGTCATCGATG	HCC01T	Tumor	HCC01	I
HCC01T_CTGATCCAGATCGGGT	HCC01T	Tumor	HCC01	I
HCC01T_CTGATCCAGCACCGTC	HCC01T	Tumor	HCC01	I
HCC01T_CTGATCCAGCCCAGCT	HCC01T	Tumor	HCC01	I
HCC01T_CTGATCCAGGCGATAC	HCC01T	Tumor	HCC01	I
HCC01T_CTGATCCCAACGATCT	HCC01T	Tumor	HCC01	I
HCC01T_CTGATCCCATAAAGGT	HCC01T	Tumor	HCC01	I
HCC01T_CTGATCCGTATTCTCT	HCC01T	Tumor	HCC01	I
HCC01T_CTGATCCTCCAAGCCG	HCC01T	Tumor	HCC01	I
HCC01T_CTGATCCTCGATCCCT	HCC01T	Tumor	HCC01	I
HCC01T_CTGATCCTCTTGCAAG	HCC01T	Tumor	HCC01	I
HCC01T_CTGCCTAAGTAGGTGC	HCC01T	Tumor	HCC01	I
HCC01T_CTGCCTACAAGGACAC	HCC01T	Tumor	HCC01	I
HCC01T_CTGCCTACACATGTGT	HCC01T	Tumor	HCC01	I
HCC01T_CTGCCTACAGACGCTC	HCC01T	Tumor	HCC01	I
HCC01T_CTGCCTAGTACGCACC	HCC01T	Tumor	HCC01	I
HCC01T_CTGCCTAGTAGTGAAT	HCC01T	Tumor	HCC01	I
HCC01T_CTGCCTAGTATTAGCC	HCC01T	Tumor	HCC01	I
HCC01T_CTGCCTAGTTTGGCGC	HCC01T	Tumor	HCC01	I
HCC01T_CTGCCTATCCGCATCT	HCC01T	Tumor	HCC01	I
HCC01T_CTGCCTATCTCCCTGA	HCC01T	Tumor	HCC01	I
HCC01T_CTGCCTATCTTATCTG	HCC01T	Tumor	HCC01	I
HCC01T_CTGCGGAAGAGACTAT	HCC01T	Tumor	HCC01	I
HCC01T_CTGCGGAGTTAAGGGC	HCC01T	Tumor	HCC01	I
HCC01T_CTGCGGAGTTGTTTGG	HCC01T	Tumor	HCC01	I
HCC01T_CTGCGGATCAAAGTAG	HCC01T	Tumor	HCC01	I
HCC01T_CTGCGGATCGAGGTAG	HCC01T	Tumor	HCC01	I
HCC01T_CTGCTGTAGATGGGTC	HCC01T	Tumor	HCC01	I
HCC01T_CTGCTGTAGTCAAGGC	HCC01T	Tumor	HCC01	I
HCC01T_CTGCTGTAGTCATCCA	HCC01T	Tumor	HCC01	I
HCC01T_CTGCTGTCAACACCCG	HCC01T	Tumor	HCC01	I
HCC01T_CTGCTGTGTAGCTCCG	HCC01T	Tumor	HCC01	I
HCC01T_CTGCTGTGTGGACGAT	HCC01T	Tumor	HCC01	I
HCC01T_CTGCTGTGTGTTCGAT	HCC01T	Tumor	HCC01	I
HCC01T_CTGCTGTGTTAGATGA	HCC01T	Tumor	HCC01	I
HCC01T_CTGCTGTTCCACGCAG	HCC01T	Tumor	HCC01	I
HCC01T_CTGGTCTAGAGGTACC	HCC01T	Tumor	HCC01	I
HCC01T_CTGGTCTAGCGTGAAC	HCC01T	Tumor	HCC01	I
HCC01T_CTGGTCTCACCCATGG	HCC01T	Tumor	HCC01	I
HCC01T_CTGGTCTGTGCGGTAA	HCC01T	Tumor	HCC01	I
HCC01T_CTGGTCTTCAGTTTGG	HCC01T	Tumor	HCC01	I
HCC01T_CTGTGCTAGTTTCCTT	HCC01T	Tumor	HCC01	I
HCC01T_CTGTGCTCAACTTGAC	HCC01T	Tumor	HCC01	I
HCC01T_CTGTGCTCACCAGTTA	HCC01T	Tumor	HCC01	I
HCC01T_CTGTGCTCACCGAAAG	HCC01T	Tumor	HCC01	I
HCC01T_CTGTGCTCATGCGCAC	HCC01T	Tumor	HCC01	I
HCC01T_CTGTGCTGTACTCTCC	HCC01T	Tumor	HCC01	I
HCC01T_CTGTGCTGTATTCGTG	HCC01T	Tumor	HCC01	I
HCC01T_CTGTGCTGTCAGAAGC	HCC01T	Tumor	HCC01	I
HCC01T_CTGTGCTGTCGACTAT	HCC01T	Tumor	HCC01	I
HCC01T_CTGTGCTGTCTCTTAT	HCC01T	Tumor	HCC01	I
HCC01T_CTGTGCTTCATATCGG	HCC01T	Tumor	HCC01	I
HCC01T_CTGTTTAAGCAATCTC	HCC01T	Tumor	HCC01	I
HCC01T_CTGTTTACAACGATGG	HCC01T	Tumor	HCC01	I
HCC01T_CTGTTTACAATGGAAT	HCC01T	Tumor	HCC01	I
HCC01T_CTGTTTACACAACGCC	HCC01T	Tumor	HCC01	I
HCC01T_CTGTTTACACGGCGTT	HCC01T	Tumor	HCC01	I
HCC01T_CTGTTTACAGTTAACC	HCC01T	Tumor	HCC01	I
HCC01T_CTGTTTATCTCTGTCG	HCC01T	Tumor	HCC01	I
HCC01T_CTGTTTATCTGGTTCC	HCC01T	Tumor	HCC01	I
HCC01T_CTTAACTAGACAGAGA	HCC01T	Tumor	HCC01	I
HCC01T_CTTAACTCAATCGAAA	HCC01T	Tumor	HCC01	I
HCC01T_CTTAACTCAGCCAGAA	HCC01T	Tumor	HCC01	I
HCC01T_CTTAACTCAGCTCGAC	HCC01T	Tumor	HCC01	I
HCC01T_CTTAACTCATCCGCGA	HCC01T	Tumor	HCC01	I
HCC01T_CTTAACTCATTCCTGC	HCC01T	Tumor	HCC01	I
HCC01T_CTTAACTGTAGCTTGT	HCC01T	Tumor	HCC01	I
HCC01T_CTTAACTGTCTTGATG	HCC01T	Tumor	HCC01	I
HCC01T_CTTAACTGTGATAAAC	HCC01T	Tumor	HCC01	I
HCC01T_CTTAACTGTGTCGCTG	HCC01T	Tumor	HCC01	I
HCC01T_CTTAACTTCCTTCAAT	HCC01T	Tumor	HCC01	I
HCC01T_CTTAACTTCTAAGCCA	HCC01T	Tumor	HCC01	I
HCC01T_CTTACCGAGTGAAGAG	HCC01T	Tumor	HCC01	I
HCC01T_CTTACCGCAATCTGCA	HCC01T	Tumor	HCC01	I
HCC01T_CTTACCGCAATGGTCT	HCC01T	Tumor	HCC01	I
HCC01T_CTTACCGCACTAAGTC	HCC01T	Tumor	HCC01	I
HCC01T_CTTACCGCATCCTTGC	HCC01T	Tumor	HCC01	I
HCC01T_CTTACCGGTAGCTTGT	HCC01T	Tumor	HCC01	I
HCC01T_CTTACCGGTAGGACAC	HCC01T	Tumor	HCC01	I
HCC01T_CTTACCGGTCTAACGT	HCC01T	Tumor	HCC01	I
HCC01T_CTTACCGTCAGATAAG	HCC01T	Tumor	HCC01	I
HCC01T_CTTACCGTCTTTCCTC	HCC01T	Tumor	HCC01	I
HCC01T_CTTAGGAAGACAATAC	HCC01T	Tumor	HCC01	I
HCC01T_CTTAGGAAGTAATCCC	HCC01T	Tumor	HCC01	I
HCC01T_CTTAGGAAGTGAAGAG	HCC01T	Tumor	HCC01	I
HCC01T_CTTAGGACAAAGGTGC	HCC01T	Tumor	HCC01	I
HCC01T_CTTAGGAGTATAGGTA	HCC01T	Tumor	HCC01	I
HCC01T_CTTAGGAGTGGTACAG	HCC01T	Tumor	HCC01	I
HCC01T_CTTAGGATCAAACCGT	HCC01T	Tumor	HCC01	I
HCC01T_CTTAGGATCAGCGACC	HCC01T	Tumor	HCC01	I
HCC01T_CTTAGGATCCCTTGTG	HCC01T	Tumor	HCC01	I
HCC01T_CTTAGGATCCGCATCT	HCC01T	Tumor	HCC01	I
HCC01T_CTTAGGATCGCATGAT	HCC01T	Tumor	HCC01	I
HCC01T_CTTCTCTAGGGCTTCC	HCC01T	Tumor	HCC01	I
HCC01T_CTTCTCTAGTGTGAAT	HCC01T	Tumor	HCC01	I
HCC01T_CTTCTCTAGTTGCAGG	HCC01T	Tumor	HCC01	I
HCC01T_CTTCTCTCAGGCGATA	HCC01T	Tumor	HCC01	I
HCC01T_CTTCTCTCATTAGCCA	HCC01T	Tumor	HCC01	I
HCC01T_CTTCTCTGTCTAGGTT	HCC01T	Tumor	HCC01	I
HCC01T_CTTCTCTGTGAGGGAG	HCC01T	Tumor	HCC01	I
HCC01T_CTTCTCTGTGCGCTTG	HCC01T	Tumor	HCC01	I
HCC01T_CTTCTCTGTGCTCTTC	HCC01T	Tumor	HCC01	I
HCC01T_CTTCTCTTCAATACCG	HCC01T	Tumor	HCC01	I
HCC01T_CTTGGCTAGCAGGTCA	HCC01T	Tumor	HCC01	I
HCC01T_CTTGGCTAGGTGATAT	HCC01T	Tumor	HCC01	I
HCC01T_CTTGGCTGTAACGCGA	HCC01T	Tumor	HCC01	I
HCC01T_CTTGGCTGTCATATGC	HCC01T	Tumor	HCC01	I
HCC01T_CTTGGCTTCAAACAAG	HCC01T	Tumor	HCC01	I
HCC01T_CTTGGCTTCGTCGTTC	HCC01T	Tumor	HCC01	I
HCC01T_CTTGGCTTCTCGCTTG	HCC01T	Tumor	HCC01	I
HCC01T_CTTTGCGAGACCTAGG	HCC01T	Tumor	HCC01	I
HCC01T_CTTTGCGAGACCTTTG	HCC01T	Tumor	HCC01	I
HCC01T_CTTTGCGAGGCAGTCA	HCC01T	Tumor	HCC01	I
HCC01T_CTTTGCGAGTACATGA	HCC01T	Tumor	HCC01	I
HCC01T_CTTTGCGAGTGGTAAT	HCC01T	Tumor	HCC01	I
HCC01T_CTTTGCGCACATCTTT	HCC01T	Tumor	HCC01	I
HCC01T_CTTTGCGCACGGCCAT	HCC01T	Tumor	HCC01	I
HCC01T_CTTTGCGGTTACGACT	HCC01T	Tumor	HCC01	I
HCC01T_CTTTGCGGTTAGTGGG	HCC01T	Tumor	HCC01	I
HCC01T_CTTTGCGTCCCACTTG	HCC01T	Tumor	HCC01	I
HCC01T_CTTTGCGTCTGCTGTC	HCC01T	Tumor	HCC01	I
HCC01T_GAAACTCCATGTAAGA	HCC01T	Tumor	HCC01	I
HCC01T_GAAACTCGTGATGCCC	HCC01T	Tumor	HCC01	I
HCC01T_GAAACTCTCCTGTACC	HCC01T	Tumor	HCC01	I
HCC01T_GAAACTCTCGGATGGA	HCC01T	Tumor	HCC01	I
HCC01T_GAAATGAAGATGTTAG	HCC01T	Tumor	HCC01	I
HCC01T_GAAATGACACGTTGGC	HCC01T	Tumor	HCC01	I
HCC01T_GAAATGACAGTGACAG	HCC01T	Tumor	HCC01	I
HCC01T_GAAATGAGTGCGAAAC	HCC01T	Tumor	HCC01	I
HCC01T_GAAATGATCAAAGTAG	HCC01T	Tumor	HCC01	I
HCC01T_GAAATGATCAGGCAAG	HCC01T	Tumor	HCC01	I
HCC01T_GAACATCAGCCCAGCT	HCC01T	Tumor	HCC01	I
HCC01T_GAACATCAGTGGGTTG	HCC01T	Tumor	HCC01	I
HCC01T_GAACATCAGTTACGGG	HCC01T	Tumor	HCC01	I
HCC01T_GAACATCCATGTTCCC	HCC01T	Tumor	HCC01	I
HCC01T_GAACATCGTGCCTTGG	HCC01T	Tumor	HCC01	I
HCC01T_GAACATCTCATGGTCA	HCC01T	Tumor	HCC01	I
HCC01T_GAACCTACAGTGGAGT	HCC01T	Tumor	HCC01	I
HCC01T_GAACCTAGTATTCGTG	HCC01T	Tumor	HCC01	I
HCC01T_GAACCTAGTTATCACG	HCC01T	Tumor	HCC01	I
HCC01T_GAACCTAGTTCATGGT	HCC01T	Tumor	HCC01	I
HCC01T_GAACCTATCGAACGGA	HCC01T	Tumor	HCC01	I
HCC01T_GAACCTATCTGTCTCG	HCC01T	Tumor	HCC01	I
HCC01T_GAACGGAAGGGTGTGT	HCC01T	Tumor	HCC01	I
HCC01T_GAACGGACATTATCTC	HCC01T	Tumor	HCC01	I
HCC01T_GAACGGAGTCCAAGTT	HCC01T	Tumor	HCC01	I
HCC01T_GAACGGATCTAACCGA	HCC01T	Tumor	HCC01	I
HCC01T_GAAGCAGAGTGATCGG	HCC01T	Tumor	HCC01	I
HCC01T_GAAGCAGCACGGTGTC	HCC01T	Tumor	HCC01	I
HCC01T_GAAGCAGTCATCGATG	HCC01T	Tumor	HCC01	I
HCC01T_GAAGCAGTCCGTCAAA	HCC01T	Tumor	HCC01	I
HCC01T_GAAGCAGTCTGCAGTA	HCC01T	Tumor	HCC01	I
HCC01T_GAATAAGAGAGGTTGC	HCC01T	Tumor	HCC01	I
HCC01T_GAATAAGCAATCACAC	HCC01T	Tumor	HCC01	I
HCC01T_GAATAAGCAATGGAGC	HCC01T	Tumor	HCC01	I
HCC01T_GAATAAGCAATTGCTG	HCC01T	Tumor	HCC01	I
HCC01T_GAATAAGCACAAGCCC	HCC01T	Tumor	HCC01	I
HCC01T_GAATAAGCAGACAAGC	HCC01T	Tumor	HCC01	I
HCC01T_GAATAAGCAGACACTT	HCC01T	Tumor	HCC01	I
HCC01T_GAATAAGTCGGTCTAA	HCC01T	Tumor	HCC01	I
HCC01T_GAATAAGTCTACTCAT	HCC01T	Tumor	HCC01	I
HCC01T_GAATAAGTCTGGTTCC	HCC01T	Tumor	HCC01	I
HCC01T_GAATGAAAGGGATACC	HCC01T	Tumor	HCC01	I
HCC01T_GAATGAACACGAAAGC	HCC01T	Tumor	HCC01	I
HCC01T_GAATGAACATCCTAGA	HCC01T	Tumor	HCC01	I
HCC01T_GAATGAAGTTAAGACA	HCC01T	Tumor	HCC01	I
HCC01T_GAATGAAGTTCGAATC	HCC01T	Tumor	HCC01	I
HCC01T_GAATGAATCGATGAGG	HCC01T	Tumor	HCC01	I
HCC01T_GAATGAATCTTAGCCC	HCC01T	Tumor	HCC01	I
HCC01T_GAATGAATCTTGTATC	HCC01T	Tumor	HCC01	I
HCC01T_GACACGCAGACCCACC	HCC01T	Tumor	HCC01	I
HCC01T_GACACGCCATTCGACA	HCC01T	Tumor	HCC01	I
HCC01T_GACACGCGTATTAGCC	HCC01T	Tumor	HCC01	I
HCC01T_GACACGCTCACGAAGG	HCC01T	Tumor	HCC01	I
HCC01T_GACACGCTCGAACTGT	HCC01T	Tumor	HCC01	I
HCC01T_GACAGAGAGAACTCGG	HCC01T	Tumor	HCC01	I
HCC01T_GACAGAGAGGGTGTTG	HCC01T	Tumor	HCC01	I
HCC01T_GACAGAGCAAATACAG	HCC01T	Tumor	HCC01	I
HCC01T_GACAGAGGTCATCCCT	HCC01T	Tumor	HCC01	I
HCC01T_GACAGAGGTTCGCGAC	HCC01T	Tumor	HCC01	I
HCC01T_GACAGAGTCGTGGACC	HCC01T	Tumor	HCC01	I
HCC01T_GACCAATCAGCCACCA	HCC01T	Tumor	HCC01	I
HCC01T_GACCAATTCCGGGTGT	HCC01T	Tumor	HCC01	I
HCC01T_GACCAATTCCTGCAGG	HCC01T	Tumor	HCC01	I
HCC01T_GACCTGGCATGCTGGC	HCC01T	Tumor	HCC01	I
HCC01T_GACCTGGGTAAACCTC	HCC01T	Tumor	HCC01	I
HCC01T_GACCTGGGTAAGAGAG	HCC01T	Tumor	HCC01	I
HCC01T_GACCTGGGTTCCACAA	HCC01T	Tumor	HCC01	I
HCC01T_GACCTGGGTTTGACTG	HCC01T	Tumor	HCC01	I
HCC01T_GACCTGGTCAGCTGGC	HCC01T	Tumor	HCC01	I
HCC01T_GACCTGGTCCCAAGTA	HCC01T	Tumor	HCC01	I
HCC01T_GACCTGGTCTGCTTGC	HCC01T	Tumor	HCC01	I
HCC01T_GACGCGTAGTATCTCG	HCC01T	Tumor	HCC01	I
HCC01T_GACGCGTAGTGCGATG	HCC01T	Tumor	HCC01	I
HCC01T_GACGCGTCATCAGTCA	HCC01T	Tumor	HCC01	I
HCC01T_GACGCGTGTCGGGTCT	HCC01T	Tumor	HCC01	I
HCC01T_GACGCGTGTGTGACGA	HCC01T	Tumor	HCC01	I
HCC01T_GACGCGTTCAGTTTGG	HCC01T	Tumor	HCC01	I
HCC01T_GACGCGTTCTGCCAGG	HCC01T	Tumor	HCC01	I
HCC01T_GACGGCTAGCTCCTTC	HCC01T	Tumor	HCC01	I
HCC01T_GACGGCTAGTACACCT	HCC01T	Tumor	HCC01	I
HCC01T_GACGGCTCACGGCTAC	HCC01T	Tumor	HCC01	I
HCC01T_GACGGCTCATACAGCT	HCC01T	Tumor	HCC01	I
HCC01T_GACGGCTTCAACACTG	HCC01T	Tumor	HCC01	I
HCC01T_GACGGCTTCGCCGTGA	HCC01T	Tumor	HCC01	I
HCC01T_GACGTGCCAAGGGTCA	HCC01T	Tumor	HCC01	I
HCC01T_GACGTGCCAATCTACG	HCC01T	Tumor	HCC01	I
HCC01T_GACGTGCCATCGACGC	HCC01T	Tumor	HCC01	I
HCC01T_GACGTGCGTGCTGTAT	HCC01T	Tumor	HCC01	I
HCC01T_GACGTGCGTTGGGACA	HCC01T	Tumor	HCC01	I
HCC01T_GACGTGCTCGCGGATC	HCC01T	Tumor	HCC01	I
HCC01T_GACGTTAAGAACAATC	HCC01T	Tumor	HCC01	I
HCC01T_GACGTTAAGACAAAGG	HCC01T	Tumor	HCC01	I
HCC01T_GACGTTAAGTACTTGC	HCC01T	Tumor	HCC01	I
HCC01T_GACGTTAAGTGACTCT	HCC01T	Tumor	HCC01	I
HCC01T_GACGTTAAGTTGCAGG	HCC01T	Tumor	HCC01	I
HCC01T_GACGTTACACCGGAAA	HCC01T	Tumor	HCC01	I
HCC01T_GACGTTACACGGACAA	HCC01T	Tumor	HCC01	I
HCC01T_GACGTTACATTAGGCT	HCC01T	Tumor	HCC01	I
HCC01T_GACGTTAGTACGCACC	HCC01T	Tumor	HCC01	I
HCC01T_GACGTTAGTGATAAGT	HCC01T	Tumor	HCC01	I
HCC01T_GACGTTATCGGATGGA	HCC01T	Tumor	HCC01	I
HCC01T_GACGTTATCTTTACGT	HCC01T	Tumor	HCC01	I
HCC01T_GACTAACAGCGCCTTG	HCC01T	Tumor	HCC01	I
HCC01T_GACTAACCAATAGCGG	HCC01T	Tumor	HCC01	I
HCC01T_GACTAACCACCAACCG	HCC01T	Tumor	HCC01	I
HCC01T_GACTAACCAGAGCCAA	HCC01T	Tumor	HCC01	I
HCC01T_GACTAACCATTGGGCC	HCC01T	Tumor	HCC01	I
HCC01T_GACTAACGTGCAGGTA	HCC01T	Tumor	HCC01	I
HCC01T_GACTAACTCTCCAGGG	HCC01T	Tumor	HCC01	I
HCC01T_GACTACAAGACAGGCT	HCC01T	Tumor	HCC01	I
HCC01T_GACTACAAGGATTCGG	HCC01T	Tumor	HCC01	I
HCC01T_GACTACACACGAAATA	HCC01T	Tumor	HCC01	I
HCC01T_GACTACACATAGAAAC	HCC01T	Tumor	HCC01	I
HCC01T_GACTACAGTACAGACG	HCC01T	Tumor	HCC01	I
HCC01T_GACTACAGTGAAAGAG	HCC01T	Tumor	HCC01	I
HCC01T_GACTACAGTGACCAAG	HCC01T	Tumor	HCC01	I
HCC01T_GACTACAGTGTGACGA	HCC01T	Tumor	HCC01	I
HCC01T_GACTACATCAGTTCGA	HCC01T	Tumor	HCC01	I
HCC01T_GACTGCGCAGGGAGAG	HCC01T	Tumor	HCC01	I
HCC01T_GACTGCGCATGTAGTC	HCC01T	Tumor	HCC01	I
HCC01T_GACTGCGGTCAAACTC	HCC01T	Tumor	HCC01	I
HCC01T_GACTGCGGTGCCTGCA	HCC01T	Tumor	HCC01	I
HCC01T_GACTGCGGTGGTTTCA	HCC01T	Tumor	HCC01	I
HCC01T_GAGCAGAAGCTGCGAA	HCC01T	Tumor	HCC01	I
HCC01T_GAGCAGATCGTAGGAG	HCC01T	Tumor	HCC01	I
HCC01T_GAGGTGAAGGAGTTTA	HCC01T	Tumor	HCC01	I
HCC01T_GAGGTGAGTGCGCTTG	HCC01T	Tumor	HCC01	I
HCC01T_GAGTCCGAGATCCCAT	HCC01T	Tumor	HCC01	I
HCC01T_GAGTCCGCACAACGTT	HCC01T	Tumor	HCC01	I
HCC01T_GAGTCCGCACACCGCA	HCC01T	Tumor	HCC01	I
HCC01T_GAGTCCGCAGCCTTTC	HCC01T	Tumor	HCC01	I
HCC01T_GAGTCCGGTAGCTAAA	HCC01T	Tumor	HCC01	I
HCC01T_GAGTCCGGTATGAATG	HCC01T	Tumor	HCC01	I
HCC01T_GAGTCCGGTCTAGTCA	HCC01T	Tumor	HCC01	I
HCC01T_GAGTCCGTCCGTAGGC	HCC01T	Tumor	HCC01	I
HCC01T_GATCAGTAGGACACCA	HCC01T	Tumor	HCC01	I
HCC01T_GATCAGTAGTTGCAGG	HCC01T	Tumor	HCC01	I
HCC01T_GATCAGTCAAATTGCC	HCC01T	Tumor	HCC01	I
HCC01T_GATCAGTCAAGGGTCA	HCC01T	Tumor	HCC01	I
HCC01T_GATCAGTGTAATCACC	HCC01T	Tumor	HCC01	I
HCC01T_GATCAGTGTGTAATGA	HCC01T	Tumor	HCC01	I
HCC01T_GATCAGTTCGTATCAG	HCC01T	Tumor	HCC01	I
HCC01T_GATCGATAGCGATCCC	HCC01T	Tumor	HCC01	I
HCC01T_GATCGATCAAGAGGCT	HCC01T	Tumor	HCC01	I
HCC01T_GATCGATGTCGACTGC	HCC01T	Tumor	HCC01	I
HCC01T_GATCGCGCAATGGAGC	HCC01T	Tumor	HCC01	I
HCC01T_GATCGCGCATGTAGTC	HCC01T	Tumor	HCC01	I
HCC01T_GATCGCGGTAGGGTAC	HCC01T	Tumor	HCC01	I
HCC01T_GATCGCGGTCTTGCGG	HCC01T	Tumor	HCC01	I
HCC01T_GATCGCGGTGAGTGAC	HCC01T	Tumor	HCC01	I
HCC01T_GATCGCGTCTTGAGAC	HCC01T	Tumor	HCC01	I
HCC01T_GATCGTAAGTGAACAT	HCC01T	Tumor	HCC01	I
HCC01T_GATCGTACAGCCAGAA	HCC01T	Tumor	HCC01	I
HCC01T_GATCGTAGTAAGGGCT	HCC01T	Tumor	HCC01	I
HCC01T_GATCTAGAGCCGATTT	HCC01T	Tumor	HCC01	I
HCC01T_GATCTAGAGTTGAGAT	HCC01T	Tumor	HCC01	I
HCC01T_GATCTAGGTAGTACCT	HCC01T	Tumor	HCC01	I
HCC01T_GATCTAGGTCAATGTC	HCC01T	Tumor	HCC01	I
HCC01T_GATCTAGTCAATCTCT	HCC01T	Tumor	HCC01	I
HCC01T_GATCTAGTCTTAGAGC	HCC01T	Tumor	HCC01	I
HCC01T_GATGAAACAAGCCATT	HCC01T	Tumor	HCC01	I
HCC01T_GATGAAAGTTCGTTGA	HCC01T	Tumor	HCC01	I
HCC01T_GATGAAATCAATACCG	HCC01T	Tumor	HCC01	I
HCC01T_GATGAGGAGAGGACGG	HCC01T	Tumor	HCC01	I
HCC01T_GATGAGGAGAGTCGGT	HCC01T	Tumor	HCC01	I
HCC01T_GATGAGGAGGAGTCTG	HCC01T	Tumor	HCC01	I
HCC01T_GATGAGGCAGACAGGT	HCC01T	Tumor	HCC01	I
HCC01T_GATGAGGCAGACTCGC	HCC01T	Tumor	HCC01	I
HCC01T_GATGCTAAGTGACATA	HCC01T	Tumor	HCC01	I
HCC01T_GATGCTAGTTATCCGA	HCC01T	Tumor	HCC01	I
HCC01T_GATGCTAGTTCTGTTT	HCC01T	Tumor	HCC01	I
HCC01T_GATGCTATCCGTCAAA	HCC01T	Tumor	HCC01	I
HCC01T_GATGCTATCTGCTGCT	HCC01T	Tumor	HCC01	I
HCC01T_GATTCAGCAACTGGCC	HCC01T	Tumor	HCC01	I
HCC01T_GATTCAGCAAGACACG	HCC01T	Tumor	HCC01	I
HCC01T_GATTCAGGTAGGCTGA	HCC01T	Tumor	HCC01	I
HCC01T_GATTCAGTCTAGCACA	HCC01T	Tumor	HCC01	I
HCC01T_GATTCAGTCTGTGCAA	HCC01T	Tumor	HCC01	I
HCC01T_GCAAACTAGACCTTTG	HCC01T	Tumor	HCC01	I
HCC01T_GCAAACTAGTGCGATG	HCC01T	Tumor	HCC01	I
HCC01T_GCAAACTCACACTGCG	HCC01T	Tumor	HCC01	I
HCC01T_GCAAACTCACTGAAGG	HCC01T	Tumor	HCC01	I
HCC01T_GCAAACTGTCCGAAGA	HCC01T	Tumor	HCC01	I
HCC01T_GCAAACTGTGGCAAAC	HCC01T	Tumor	HCC01	I
HCC01T_GCAAACTGTTTAGCTG	HCC01T	Tumor	HCC01	I
HCC01T_GCAAACTTCACCGGGT	HCC01T	Tumor	HCC01	I
HCC01T_GCAAACTTCAGTGTTG	HCC01T	Tumor	HCC01	I
HCC01T_GCAAACTTCATGCATG	HCC01T	Tumor	HCC01	I
HCC01T_GCAAACTTCGATCCCT	HCC01T	Tumor	HCC01	I
HCC01T_GCAAACTTCTAGAGTC	HCC01T	Tumor	HCC01	I
HCC01T_GCAATCAAGAAACGCC	HCC01T	Tumor	HCC01	I
HCC01T_GCAATCACATCGGGTC	HCC01T	Tumor	HCC01	I
HCC01T_GCAATCACATGCAACT	HCC01T	Tumor	HCC01	I
HCC01T_GCAATCAGTACAGACG	HCC01T	Tumor	HCC01	I
HCC01T_GCAATCATCAAACAAG	HCC01T	Tumor	HCC01	I
HCC01T_GCAATCATCACTATTC	HCC01T	Tumor	HCC01	I
HCC01T_GCAATCATCCGCGGTA	HCC01T	Tumor	HCC01	I
HCC01T_GCACATAAGCCCAACC	HCC01T	Tumor	HCC01	I
HCC01T_GCACATACATTACCTT	HCC01T	Tumor	HCC01	I
HCC01T_GCACATAGTCATCGGC	HCC01T	Tumor	HCC01	I
HCC01T_GCACATAGTGCTGTAT	HCC01T	Tumor	HCC01	I
HCC01T_GCACATAGTGGGTCAA	HCC01T	Tumor	HCC01	I
HCC01T_GCACATAGTTCACGGC	HCC01T	Tumor	HCC01	I
HCC01T_GCACTCTAGACAAAGG	HCC01T	Tumor	HCC01	I
HCC01T_GCACTCTAGAGGGCTT	HCC01T	Tumor	HCC01	I
HCC01T_GCACTCTAGCGTTCCG	HCC01T	Tumor	HCC01	I
[truncated: 61,103 more rows]

## Sheet: Clinical information of TCGA 
Clinical information of TCGA
Patient	Futime(days)	Fustat	Age	Gender	AJCC _M	AJCC_N	AJCC_T	AJCC Stage
TCGA-ED-A97K	6	Alive	54	male	M0	N0	T3a	Stage IIIA
TCGA-DD-AACK	9	Alive	70	male	M0	N0	T1	Stage I
TCGA-RC-A6M5	15	Alive	20	female	M0	N1	T1	Stage IVA
TCGA-5C-AAPD	20	Alive	61	male	M0	N0	T2	Stage II
TCGA-DD-A73E	44	Alive	66	male	M0	N0	T1	Stage I
TCGA-DD-AAD0	137	Alive	73	female	M0	N0	T1	Stage I
TCGA-DD-AAE6	141	Alive	59	female	M0	N0	T1	Stage I
TCGA-DD-AACX	170	Alive	66	male	M0	N0	T2	Stage II
TCGA-G3-A3CI	180	Alive	71	male	M0	N0	T1	Stage I
TCGA-DD-A1EI	183	Alive	46	male	M0	N0	T1	Stage I
TCGA-CC-A9FS	211	Alive	55	male	M0	N0	T2	Stage II
TCGA-CC-A123	219	Alive	24	female	M0	N0	T3	Stage IIIA
TCGA-CC-A9FW	248	Alive	68	male	M0	N0	T3	Stage IIIA
TCGA-CC-5259	250	Alive	60	female	M0	N0	T4	Stage IIIC
TCGA-MI-A75C	291	Alive	64	male	M0	N0	T1	Stage I
TCGA-5C-A9VH	322	Alive	70	male	M0	N0	T1	Stage I
TCGA-5C-A9VG	328	Alive	58	male	M0	N0	T2	Stage II
TCGA-DD-AAC9	347	Alive	51	male	M0	N0	T1	Stage I
TCGA-G3-AAV5	354	Alive	67	male	M0	N0	T2	Stage II
TCGA-G3-AAV7	361	Alive	38	male	M0	N0	T2	Stage II
TCGA-CC-A3MC	363	Alive	54	male	M0	N0	T3	Stage IIIA
TCGA-CC-A7IH	365	Alive	58	male	M0	N0	T3	Stage IIIA
TCGA-LG-A9QD	366	Alive	68	male	M0	N0	T3a	Stage IIIA
TCGA-G3-AAV2	372	Alive	50	male	M0	N0	T1	Stage I
TCGA-CC-A7IJ	382	Alive	56	male	M0	N0	T2	Stage II
TCGA-BC-A69I	387	Alive	69	male	M0	N0	T1	Stage I
TCGA-CC-A7II	399	Alive	54	male	M0	N0	T3	Stage IIIA
TCGA-ED-A7XP	400	Alive	53	female	M0	N0	T2	Stage II
TCGA-ED-A8O5	406	Alive	59	female	M0	N0	T3a	Stage IIIA
TCGA-ED-A66X	406	Alive	35	male	M0	N0	T3a	Stage IIIA
TCGA-ED-A82E	408	Alive	60	female	M0	N0	T3a	Stage IIIA
TCGA-BD-A3EP	409	Alive	75	female	M0	N0	T1	Stage I
TCGA-G3-AAV3	412	Alive	58	female	M0	N0	T2	Stage II
TCGA-DD-AACP	415	Alive	64	male	M0	N0	T1	Stage I
TCGA-ED-A7XO	427	Alive	29	male	M0	N0	T3a	Stage IIIA
TCGA-DD-AADQ	436	Alive	59	male	M0	N0	T2	Stage II
TCGA-5R-AA1D	449	Alive	17	female	M0	N0	T3a	Stage IIIA
TCGA-DD-AADO	453	Alive	55	male	M0	N0	T1	Stage I
TCGA-DD-AADP	458	Alive	45	male	M0	N0	T1	Stage I
TCGA-RC-A7SH	468	Alive	42	male	M0	N0	T2	Stage II
TCGA-RC-A7SK	472	Alive	59	male	M0	N0	T1	Stage I
TCGA-DD-AADS	474	Alive	63	male	M0	N0	T1	Stage I
TCGA-G3-AAV0	476	Alive	58	male	M0	N0	T1	Stage I
TCGA-DD-AAEB	478	Alive	60	male	M0	N0	T1	Stage I
TCGA-G3-AAUZ	480	Alive	48	male	M0	N0	T1	Stage I
TCGA-MI-A75E	507	Alive	61	male	M0	N0	T4	Stage IIIC
TCGA-5R-AA1C	520	Alive	57	male	M0	N0	T2	Stage II
TCGA-DD-AAE1	552	Alive	52	male	M0	N0	T1	Stage I
TCGA-DD-AADU	554	Alive	60	male	M0	N0	T2	Stage II
TCGA-DD-AAE0	555	Alive	45	female	M0	N0	T3a	Stage IIIA
TCGA-DD-AADY	555	Alive	55	female	M0	N0	T1	Stage I
TCGA-BC-A8YO	562	Alive	66	female	M0	N0	T4	Stage IIIC
TCGA-DD-AAD1	564	Alive	51	female	M0	N0	T1	Stage I
TCGA-DD-AAE3	566	Alive	50	male	M0	N0	T1	Stage I
TCGA-DD-AADV	574	Alive	50	male	M0	N0	T1	Stage I
TCGA-DD-AAEA	575	Alive	65	male	M0	N0	T1	Stage I
TCGA-RC-A7SF	579	Alive	66	male	M0	N0	T1	Stage I
TCGA-G3-A3CK	585	Alive	61	male	M0	N0	T1	Stage I
TCGA-DD-AADW	587	Alive	48	male	M0	N0	T1	Stage I
TCGA-RC-A7SB	588	Alive	53	male	M0	N0	T2	Stage II
TCGA-G3-A3CJ	594	Alive	52	male	M0	N0	T2	Stage II
TCGA-DD-A1EC	602	Alive	20	female	M0	N0	T1	Stage I
TCGA-DD-AAE4	608	Alive	49	female	M0	N0	T1	Stage I
TCGA-DD-AADL	636	Alive	58	male	M0	N0	T1	Stage I
TCGA-DD-AAE2	638	Alive	51	male	M0	N0	T1	Stage I
TCGA-RC-A7S9	640	Alive	47	female	M0	N0	T1	Stage I
TCGA-DD-AAE7	644	Alive	72	male	M0	N0	T1	Stage I
TCGA-G3-A25Z	655	Alive	58	male	M0	N0	T1	Stage I
TCGA-DD-AAD2	658	Alive	66	male	M0	N0	T1	Stage I
TCGA-DD-A11C	662	Alive	69	male	M0	N0	T1	Stage I
TCGA-DD-AAE8	664	Alive	45	male	M0	N0	T1	Stage I
TCGA-G3-A6UC	671	Alive	65	male	M0	N0	T3b	Stage IIIB
TCGA-DD-AAD6	672	Alive	66	male	M0	N0	T3a	Stage IIIA
TCGA-G3-A3CG	673	Alive	80	male	M0	N0	T1	Stage I
TCGA-BC-A3KG	680	Alive	68	female	M0	N0	T2	Stage II
TCGA-MI-A75G	698	Alive	63	male	M0	N0	T2	Stage II
TCGA-DD-A73C	701	Alive	65	female	M0	N0	T3a	Stage IIIA
TCGA-DD-AAEG	719	Alive	59	female	M0	N0	T1	Stage I
TCGA-DD-AAE9	722	Alive	69	male	M0	N0	T1	Stage I
TCGA-DD-A73A	728	Alive	71	male	M0	N0	T1	Stage I
TCGA-DD-AAED	763	Alive	51	male	M0	N0	T1	Stage I
TCGA-G3-A3CH	780	Alive	53	male	M0	N0	T3a	Stage IIIA
TCGA-DD-AAEH	784	Alive	73	male	M0	N0	T1	Stage I
TCGA-DD-AAEE	810	Alive	55	male	M0	N0	T1	Stage I
TCGA-ED-A4XI	819	Alive	58	male	M0	N0	T2	Stage II
TCGA-KR-A7K2	829	Alive	64	male	M0	N0	T1	Stage I
TCGA-UB-A7MA	848	Alive	62	female	M0	N0	T2b	Stage II
TCGA-ED-A5KG	854	Alive	60	female	M0	N0	T2	Stage II
TCGA-G3-A25V	860	Alive	68	male	M0	N0	T1	Stage I
TCGA-KR-A7K8	906	Alive	57	male	M0	N0	T1	Stage I
TCGA-ED-A459	910	Alive	47	male	M0	N0	T2	Stage II
TCGA-DD-A4NH	917	Alive	65	female	M0	N0	T3b	Stage IIIB
TCGA-DD-A4NJ	928	Alive	54	female	M0	N0	T2	Stage II
TCGA-G3-A25W	935	Alive	79	female	M0	N0	T3b	Stage IIIB
TCGA-DD-A4NF	942	Alive	72	male	M0	N0	T1	Stage I
TCGA-KR-A7K7	951	Alive	61	female	M0	N0	T2	Stage II
TCGA-DD-A4NB	989	Alive	25	male	M0	N0	T1	Stage I
TCGA-DD-A4NA	1008	Alive	67	female	M0	N1	T2	Stage IIIC
TCGA-XR-A8TD	1030	Alive	49	female	M0	N0	T3	Stage IIIB
TCGA-DD-AADK	1049	Alive	68	female	M0	N0	T2	Stage II
TCGA-DD-AADJ	1066	Alive	70	female	M0	N0	T1	Stage I
TCGA-DD-AAEK	1067	Alive	51	male	M0	N0	T2	Stage II
TCGA-DD-A73F	1085	Alive	77	female	M0	N0	T1	Stage I
TCGA-DD-AADI	1085	Alive	43	female	M0	N0	T1	Stage I
TCGA-RG-A7D4	1098	Alive	69	male	M0	N0	T2	Stage II
TCGA-DD-AADG	1145	Alive	70	male	M0	N0	T3a	Stage IIIA
TCGA-DD-AADE	1202	Alive	50	male	M0	N0	T1	Stage I
TCGA-DD-AAD8	1219	Alive	73	female	M0	N0	T1	Stage I
TCGA-DD-AADD	1231	Alive	51	male	M0	N0	T1	Stage I
TCGA-DD-AADA	1233	Alive	66	female	M0	N0	T1	Stage I
TCGA-DD-AADB	1242	Alive	51	male	M0	N0	T1	Stage I
TCGA-DD-AAD3	1295	Alive	43	male	M0	N0	T1	Stage I
TCGA-DD-AACN	1302	Alive	32	male	M0	N0	T1	Stage I
TCGA-DD-AAD5	1345	Alive	54	male	M0	N0	T1	Stage I
TCGA-DD-AACW	1424	Alive	43	male	M0	N0	T1	Stage I
TCGA-DD-AACY	1450	Alive	61	male	M0	N0	T1	Stage I
TCGA-DD-A1EH	1495	Alive	23	male	M0	N0	T3	Stage III
TCGA-DD-AAEI	1531	Alive	72	male	M0	N0	T1	Stage I
TCGA-DD-AACV	1531	Alive	53	male	M0	N0	T1	Stage I
TCGA-G3-A25T	1553	Alive	45	female	M0	N0	T3	Stage IIIA
TCGA-DD-AACT	1562	Alive	69	female	M0	N0	T1	Stage I
TCGA-DD-AACU	1567	Alive	59	male	M0	N0	T1	Stage I
TCGA-DD-AACI	1618	Alive	69	male	M0	N0	T2	Stage II
TCGA-DD-AAW3	1633	Alive	69	male	M0	N0	T1	Stage I
TCGA-G3-A25U	1636	Alive	63	female	M0	N0	T1	Stage I
TCGA-DD-A4NL	1711	Alive	46	male	M0	N0	T1	Stage I
TCGA-DD-AAVX	1718	Alive	38	male	M0	N0	T2	Stage II
TCGA-DD-AACM	1769	Alive	48	male	M0	N0	T2	Stage II
TCGA-G3-A25X	1779	Alive	73	male	M0	N0	T2	Stage II
TCGA-DD-AACS	1804	Alive	39	male	M0	N0	T1	Stage I
TCGA-DD-AAVS	1823	Alive	56	male	M0	N0	T1	Stage I
TCGA-DD-AAW2	1855	Alive	69	male	M0	N0	T1	Stage I
TCGA-DD-AACO	1876	Alive	40	male	M0	N0	T1	Stage I
TCGA-DD-AAVZ	1900	Alive	38	male	M0	N0	T1	Stage I
TCGA-DD-AAVY	1970	Alive	56	male	M0	N0	T3	Stage IIIA
TCGA-DD-AAW1	1989	Alive	55	male	M0	N0	T3	Stage IIIA
TCGA-DD-AAW0	2015	Alive	54	male	M0	N0	T1	Stage I
TCGA-DD-A1EB	2017	Alive	72	female	M0	N0	T1	Stage I
TCGA-DD-AADR	2028	Alive	58	male	M0	N0	T1	Stage I
TCGA-DD-AACJ	2102	Alive	75	male	M0	N0	T2	Stage II
TCGA-DD-AACE	2184	Alive	62	male	M0	N0	T1	Stage I
TCGA-DD-AAVU	2202	Alive	46	male	M0	N0	T2	Stage II
TCGA-DD-A4NO	2245	Alive	65	male	M0	N0	T1	Stage I
TCGA-DD-AACA	2301	Alive	65	male	M0	N0	T1	Stage I
TCGA-DD-A1ED	2301	Alive	68	male	M0	N0	T1	Stage I
TCGA-DD-AAVW	2317	Alive	35	male	M0	N0	T1	Stage I
TCGA-DD-AACB	2324	Alive	74	female	M0	N0	T1	Stage I
TCGA-DD-A4NV	2398	Alive	61	male	M0	N0	T3	Stage IIIA
TCGA-DD-A1EA	2415	Alive	68	male	M0	N0	T2	Stage II
TCGA-DD-A113	2425	Alive	55	female	M0	N0	T2	Stage II
TCGA-DD-AAVV	2455	Alive	56	male	M0	N0	T2	Stage II
TCGA-DD-AAVR	2513	Alive	44	male	M0	N0	T1	Stage I
TCGA-DD-AAVQ	2728	Alive	38	male	M0	N0	T1	Stage I
TCGA-DD-A4ND	2746	Alive	56	female	M0	N0	T1	Stage I
TCGA-DD-AAVP	2752	Alive	48	male	M0	N0	T1	Stage I
TCGA-DD-A4NP	3308	Alive	32	male	M0	N0	T1	Stage I
TCGA-DD-A118	3437	Alive	77	female	M0	N0	T2	Stage II
TCGA-DD-A73G	3478	Alive	73	female	M0	N0	T1	Stage I
TCGA-2Y-A9H0	3675	Alive	49	male	M0	N0	T3	Stage IIIA
TCGA-DD-A4NR	9	Dead	85	female	M0	N0	T1	Stage I
TCGA-DD-A4NR	9	Dead	85	female	M0	N0	T1	Stage I
TCGA-DD-A3A8	11	Dead	75	male	M0	N0	T2	Stage II
TCGA-DD-A3A8	11	Dead	75	male	M0	N0	T2	Stage II
TCGA-DD-AADM	12	Dead	58	male	M0	N0	T2	Stage II
TCGA-DD-AADM	12	Dead	58	male	M0	N0	T2	Stage II
TCGA-DD-A11B	14	Dead	73	male	M0	N0	T1	Stage I
TCGA-DD-A11B	14	Dead	73	male	M0	N0	T1	Stage I
TCGA-DD-AAC8	16	Dead	72	male	M0	N0	T1	Stage I
TCGA-DD-AAC8	16	Dead	72	male	M0	N0	T1	Stage I
TCGA-G3-AAV4	27	Dead	83	female	M0	N0	T1	Stage I
TCGA-G3-AAV4	27	Dead	83	female	M0	N0	T1	Stage I
TCGA-5R-AAAM	46	Dead	65	female	M0	N0	T2	Stage II
TCGA-5R-AAAM	46	Dead	65	female	M0	N0	T2	Stage II
TCGA-ED-A8O6	56	Dead	50	female	M0	N0	T3a	Stage IIIA
TCGA-ED-A8O6	56	Dead	50	female	M0	N0	T3a	Stage IIIA
TCGA-KR-A7K0	65	Dead	65	male	M0	N0	T1	Stage I
TCGA-KR-A7K0	65	Dead	65	male	M0	N0	T1	Stage I
TCGA-G3-AAV6	65	Dead	53	female	M0	N0	T3a	Stage IIIA
TCGA-G3-AAV6	65	Dead	53	female	M0	N0	T3a	Stage IIIA
TCGA-CC-5260	87	Dead	61	female	M0	N0	T4	Stage IIIC
TCGA-CC-5260	87	Dead	61	female	M0	N0	T4	Stage IIIC
TCGA-CC-5261	97	Dead	44	male	M0	N0	T2	Stage II
TCGA-CC-5261	97	Dead	44	male	M0	N0	T2	Stage II
TCGA-CC-A1HT	101	Dead	50	male	M0	N0	T3	Stage IIIA
TCGA-CC-A1HT	101	Dead	50	male	M0	N0	T3	Stage IIIA
TCGA-CC-5264	102	Dead	71	male	M0	N0	T3	Stage IIIA
TCGA-CC-5264	102	Dead	71	male	M0	N0	T3	Stage IIIA
TCGA-CC-5262	103	Dead	67	male	M0	N0	T4	Stage IIIC
TCGA-CC-5262	103	Dead	67	male	M0	N0	T4	Stage IIIC
TCGA-DD-AACL	107	Dead	66	female	M0	N0	T1	Stage I
TCGA-DD-AACL	107	Dead	66	female	M0	N0	T1	Stage I
TCGA-DD-AADF	115	Dead	64	female	M0	N0	T1	Stage I
TCGA-DD-AADF	115	Dead	64	female	M0	N0	T1	Stage I
TCGA-CC-5263	129	Dead	35	male	M0	N0	T3	Stage IIIA
TCGA-CC-5263	129	Dead	35	male	M0	N0	T3	Stage IIIA
TCGA-CC-5258	129	Dead	48	male	M0	N0	T2	Stage II
TCGA-CC-5258	129	Dead	48	male	M0	N0	T2	Stage II
TCGA-CC-A8HT	140	Dead	74	male	M0	N0	T3	Stage IIIA
TCGA-CC-A8HT	140	Dead	74	male	M0	N0	T3	Stage IIIA
TCGA-DD-AACZ	171	Dead	63	female	M0	N0	T1	Stage I
TCGA-DD-AACZ	171	Dead	63	female	M0	N0	T1	Stage I
TCGA-DD-AACH	195	Dead	69	male	M0	N0	T2	Stage II
TCGA-DD-AACH	195	Dead	69	male	M0	N0	T2	Stage II
TCGA-CC-A7IE	217	Dead	57	male	M0	N0	T3	Stage IIIA
TCGA-CC-A7IE	217	Dead	57	male	M0	N0	T3	Stage IIIA
TCGA-DD-A119	223	Dead	40	male	M1	N0	T3a	Stage IV
TCGA-DD-A119	223	Dead	40	male	M1	N0	T3a	Stage IV
TCGA-DD-A3A1	233	Dead	65	male	M0	N0	T3b	Stage IIIA
TCGA-DD-A3A1	233	Dead	65	male	M0	N0	T3b	Stage IIIA
TCGA-CC-A7IK	262	Dead	59	male	M0	N0	T3	Stage IIIA
TCGA-CC-A7IK	262	Dead	59	male	M0	N0	T3	Stage IIIA
TCGA-CC-A5UE	272	Dead	48	male	M0	N0	T4	Stage IIIB
TCGA-CC-A5UE	272	Dead	48	male	M0	N0	T4	Stage IIIB
TCGA-CC-A7IL	278	Dead	61	male	M0	N0	T3	Stage IIIA
TCGA-CC-A7IL	278	Dead	61	male	M0	N0	T3	Stage IIIA
TCGA-CC-A8HV	279	Dead	51	female	M0	N0	T2	Stage II
TCGA-CC-A8HV	279	Dead	51	female	M0	N0	T2	Stage II
TCGA-DD-A73B	283	Dead	72	female	M0	N0	T1	Stage I
TCGA-DD-A73B	283	Dead	72	female	M0	N0	T1	Stage I
TCGA-ED-A66Y	296	Dead	51	female	M0	N0	T3a	Stage IIIA
TCGA-ED-A66Y	296	Dead	51	female	M0	N0	T3a	Stage IIIA
TCGA-CC-A7IG	299	Dead	47	male	M0	N0	T2	Stage II
TCGA-CC-A7IG	299	Dead	47	male	M0	N0	T2	Stage II
TCGA-CC-A3M9	300	Dead	45	male	M0	N0	T3	Stage IIIA
TCGA-CC-A3M9	300	Dead	45	male	M0	N0	T3	Stage IIIA
TCGA-CC-A8HS	300	Dead	18	male	M0	N1	T3	Stage IIIC
TCGA-CC-A8HS	300	Dead	18	male	M0	N1	T3	Stage IIIC
TCGA-CC-A3MA	303	Dead	61	male	M0	N0	T3	Stage IIIA
TCGA-CC-A3MA	303	Dead	61	male	M0	N0	T3	Stage IIIA
TCGA-CC-A5UD	304	Dead	45	male	M0	N0	T3	Stage IIIA
TCGA-CC-A5UD	304	Dead	45	male	M0	N0	T3	Stage IIIA
TCGA-CC-A3MB	315	Dead	36	male	M0	N0	T3	Stage IIIA
TCGA-CC-A3MB	315	Dead	36	male	M0	N0	T3	Stage IIIA
TCGA-CC-A8HU	344	Dead	39	female	M0	N0	T3	Stage IIIA
TCGA-CC-A8HU	344	Dead	39	female	M0	N0	T3	Stage IIIA
TCGA-CC-A5UC	347	Dead	63	male	M0	N0	T3	Stage IIIA
TCGA-CC-A5UC	347	Dead	63	male	M0	N0	T3	Stage IIIA
TCGA-DD-A1EE	349	Dead	73	male	M0	N0	T3	Stage IIIA
TCGA-DD-A1EE	349	Dead	73	male	M0	N0	T3	Stage IIIA
TCGA-G3-AAV1	359	Dead	51	male	M0	N0	T4	Stage IIIC
TCGA-G3-AAV1	359	Dead	51	male	M0	N0	T4	Stage IIIC
TCGA-DD-AACF	365	Dead	68	male	M0	N0	T1	Stage I
TCGA-DD-AACF	365	Dead	68	male	M0	N0	T1	Stage I
TCGA-DD-A4NQ	373	Dead	60	male	M0	N0	T2	Stage II
TCGA-DD-A4NQ	373	Dead	60	male	M0	N0	T2	Stage II
TCGA-DD-AACD	381	Dead	48	male	M0	N0	T1	Stage I
TCGA-DD-AACD	381	Dead	48	male	M0	N0	T1	Stage I
TCGA-DD-A1EF	394	Dead	57	female	M0	N0	T1	Stage I
TCGA-DD-A1EF	394	Dead	57	female	M0	N0	T1	Stage I
TCGA-DD-A1EL	415	Dead	23	male	M0	N0	T2	Stage II
TCGA-DD-A1EL	415	Dead	23	male	M0	N0	T2	Stage II
TCGA-G3-A25S	416	Dead	64	male	M0	N0	T1	Stage I
TCGA-G3-A25S	416	Dead	64	male	M0	N0	T1	Stage I
TCGA-DD-A3A7	419	Dead	67	male	M0	N0	T3b	Stage IIIB
TCGA-DD-A3A7	419	Dead	67	male	M0	N0	T3b	Stage IIIB
TCGA-DD-AADC	425	Dead	53	male	M0	N0	T1	Stage I
TCGA-DD-AADC	425	Dead	53	male	M0	N0	T1	Stage I
TCGA-DD-AACQ	432	Dead	50	male	M0	N0	T2	Stage II
TCGA-DD-AACQ	432	Dead	50	male	M0	N0	T2	Stage II
TCGA-G3-A25Y	452	Dead	52	female	M0	N0	T1	Stage I
TCGA-G3-A25Y	452	Dead	52	female	M0	N0	T1	Stage I
TCGA-DD-AACG	469	Dead	52	male	M0	N0	T2	Stage II
TCGA-DD-AACG	469	Dead	52	male	M0	N0	T2	Stage II
TCGA-DD-A3A3	535	Dead	45	male	M0	N0	T1	Stage I
TCGA-DD-A3A3	535	Dead	45	male	M0	N0	T1	Stage I
TCGA-DD-A1EK	558	Dead	64	female	M1	N0	T4	Stage IVB
TCGA-DD-A1EK	558	Dead	64	female	M1	N0	T4	Stage IVB
TCGA-FV-A2QR	581	Dead	75	male	M0	N0	T1	Stage I
TCGA-FV-A2QR	581	Dead	75	male	M0	N0	T1	Stage I
TCGA-DD-A3A4	612	Dead	37	male	M0	N0	T3	Stage IIIA
TCGA-DD-A3A4	612	Dead	37	male	M0	N0	T3	Stage IIIA
TCGA-PD-A5DF	639	Dead	58	female	M0	N0	T4	Stage IIIB
TCGA-PD-A5DF	639	Dead	58	female	M0	N0	T4	Stage IIIB
TCGA-CC-A7IF	649	Dead	59	male	M0	N0	T3	Stage IIIA
TCGA-CC-A7IF	649	Dead	59	male	M0	N0	T3	Stage IIIA
TCGA-DD-A4NE	660	Dead	75	female	M0	N0	T3a	Stage IIIA
TCGA-DD-A4NE	660	Dead	75	female	M0	N0	T3a	Stage IIIA
TCGA-G3-A5SI	768	Dead	44	male	M0	N0	T2	Stage II
TCGA-G3-A5SI	768	Dead	44	male	M0	N0	T2	Stage II
TCGA-DD-A39W	827	Dead	29	female	M0	N0	T3	Stage III
TCGA-DD-A39W	827	Dead	29	female	M0	N0	T3	Stage III
TCGA-DD-A4NN	899	Dead	56	female	M0	N0	T1	Stage I
TCGA-DD-A4NN	899	Dead	56	female	M0	N0	T1	Stage I
TCGA-DD-A3A9	931	Dead	64	female	M1	N0	T4	Stage IVB
TCGA-DD-A3A9	931	Dead	64	female	M1	N0	T4	Stage IVB
TCGA-DD-A1EJ	1005	Dead	71	female	M0	N1	T1	Stage IIIC
TCGA-DD-A1EJ	1005	Dead	71	female	M0	N1	T1	Stage IIIC
TCGA-DD-A4NK	1210	Dead	80	female	M0	N0	T3	Stage IIIA
TCGA-DD-A4NK	1210	Dead	80	female	M0	N0	T3	Stage IIIA
TCGA-DD-A1EG	1372	Dead	76	male	M0	N0	T1	Stage I
TCGA-DD-A1EG	1372	Dead	76	male	M0	N0	T1	Stage I
TCGA-BC-4072	1490	Dead	74	female	M0	N0	T3	Stage IIIA
TCGA-BC-4072	1490	Dead	74	female	M0	N0	T3	Stage IIIA
TCGA-DD-A11D	1560	Dead	57	female	M0	N0	T1	Stage I
TCGA-DD-A11D	1560	Dead	57	female	M0	N0	T1	Stage I
TCGA-DD-A116	1622	Dead	68	male	M0	N0	T3	Stage IIIA
TCGA-DD-A116	1622	Dead	68	male	M0	N0	T3	Stage IIIA
TCGA-DD-AACC	1685	Dead	61	male	M0	N0	T1	Stage I
TCGA-DD-AACC	1685	Dead	61	male	M0	N0	T1	Stage I
TCGA-FV-A23B	1852	Dead	70	female	M0	N0	T2	Stage II
TCGA-FV-A23B	1852	Dead	70	female	M0	N0	T2	Stage II
TCGA-DD-A3A2	2131	Dead	76	female	M0	N0	T1	Stage I
TCGA-DD-A3A2	2131	Dead	76	female	M0	N0	T1	Stage I
TCGA-DD-A4NS	2456	Dead	61	female	M0	N0	T1	Stage I
TCGA-DD-A4NS	2456	Dead	61	female	M0	N0	T1	Stage I
TCGA-DD-A115	2542	Dead	53	male	M0	N0	T3	Stage IIIA
TCGA-DD-A115	2542	Dead	53	male	M0	N0	T3	Stage IIIA
TCGA-DD-A3A5	3125	Dead	66	female	M0	N0	T3	Stage III
TCGA-DD-A3A5	3125	Dead	66	female	M0	N0	T3	Stage III
TCGA-DD-A3A6	3258	Dead	72	female	M0	N0	T2	Stage II
TCGA-DD-A3A6	3258	Dead	72	female	M0	N0	T2	Stage II

## Sheet: Sample information of TCGA 
Sample information of TCGA
Sample_Submitter_ID	Type
TCGA-DD-AAVU-01Z	Primary Tumor
TCGA-DD-AAVU-01A	Primary Tumor
TCGA-DD-A1EK-01Z	Primary Tumor
TCGA-DD-A1EK-01A	Primary Tumor
TCGA-DD-AAE9-01A	Primary Tumor
TCGA-DD-AAE9-01Z	Primary Tumor
TCGA-K7-AAU7-01A	Primary Tumor
TCGA-K7-AAU7-01Z	Primary Tumor
TCGA-FV-A23B-01Z	Primary Tumor
TCGA-FV-A23B-11A	Solid Tissue Normal
TCGA-FV-A23B-01A	Primary Tumor
TCGA-G3-A7M5-01Z	Primary Tumor
TCGA-G3-A7M5-01A	Primary Tumor
TCGA-G3-A3CK-01A	Primary Tumor
TCGA-G3-A3CK-01Z	Primary Tumor
TCGA-DD-AACY-01Z	Primary Tumor
TCGA-DD-AACY-01A	Primary Tumor
TCGA-DD-A3A0-11A	Solid Tissue Normal
TCGA-DD-A3A0-01A	Primary Tumor
TCGA-DD-A3A0-01Z	Primary Tumor
TCGA-FV-A3R3-01Z	Primary Tumor
TCGA-FV-A3R3-01A	Primary Tumor
TCGA-DD-AACB-01Z	Primary Tumor
TCGA-DD-AACB-01A	Primary Tumor
TCGA-ZP-A9D4-01Z	Primary Tumor
TCGA-ZP-A9D4-01A	Primary Tumor
TCGA-XR-A8TD-01A	Primary Tumor
TCGA-XR-A8TD-01Z	Primary Tumor
TCGA-CC-A3M9-01A	Primary Tumor
TCGA-CC-A3M9-01Z	Primary Tumor
TCGA-DD-A4NR-01Z	Primary Tumor
TCGA-DD-A4NR-01A	Primary Tumor
TCGA-DD-A4NR-11A	Solid Tissue Normal
TCGA-DD-A4NI-01Z	Primary Tumor
TCGA-DD-A4NI-01A	Primary Tumor
TCGA-DD-A4NI-11A	Solid Tissue Normal
TCGA-DD-AAW0-01Z	Primary Tumor
TCGA-DD-AAW0-01A	Primary Tumor
TCGA-ED-A97K-01Z	Primary Tumor
TCGA-ED-A97K-01A	Primary Tumor
TCGA-CC-A8HT-01Z	Primary Tumor
TCGA-CC-A8HT-01A	Primary Tumor
TCGA-DD-AADO-01Z	Primary Tumor
TCGA-DD-AADO-01A	Primary Tumor
TCGA-DD-AADE-01A	Primary Tumor
TCGA-DD-AADE-01Z	Primary Tumor
TCGA-DD-A3A4-11A	Solid Tissue Normal
TCGA-DD-A3A4-01A	Primary Tumor
TCGA-DD-A3A4-01Z	Primary Tumor
TCGA-FV-A2QR-01Z	Primary Tumor
TCGA-FV-A2QR-01A	Primary Tumor
TCGA-FV-A2QR-11A	Solid Tissue Normal
TCGA-ED-A7XP-01Z	Primary Tumor
TCGA-ED-A7XP-01A	Primary Tumor
TCGA-DD-AADA-01A	Primary Tumor
TCGA-DD-AADA-01Z	Primary Tumor
TCGA-DD-A73D-01A	Primary Tumor
TCGA-DD-A73D-01Z	Primary Tumor
TCGA-DD-AACZ-01Z	Primary Tumor
TCGA-DD-AACZ-01A	Primary Tumor
TCGA-DD-A1EJ-01A	Primary Tumor
TCGA-DD-A1EJ-11A	Solid Tissue Normal
TCGA-DD-A1EJ-01Z	Primary Tumor
TCGA-G3-A3CI-01A	Primary Tumor
TCGA-G3-A3CI-01Z	Primary Tumor
TCGA-2Y-A9GY-01Z	Primary Tumor
TCGA-2Y-A9GY-01A	Primary Tumor
TCGA-BC-A217-01Z	Primary Tumor
TCGA-BC-A217-01A	Primary Tumor
TCGA-BD-A3EP-01A	Primary Tumor
TCGA-BD-A3EP-11A	Solid Tissue Normal
TCGA-DD-AAE0-01A	Primary Tumor
TCGA-DD-AAE0-01Z	Primary Tumor
TCGA-RC-A7S9-01Z	Primary Tumor
TCGA-RC-A7S9-01A	Primary Tumor
TCGA-DD-A4NN-01A	Primary Tumor
TCGA-DD-A4NN-11A	Solid Tissue Normal
TCGA-DD-A4NN-01Z	Primary Tumor
TCGA-UB-A7MA-01Z	Primary Tumor
TCGA-UB-A7MA-01A	Primary Tumor
TCGA-2Y-A9GV-01Z	Primary Tumor
TCGA-2Y-A9GV-01A	Primary Tumor
TCGA-2Y-A9GW-01A	Primary Tumor
TCGA-2Y-A9GW-01Z	Primary Tumor
TCGA-CC-A8HU-01Z	Primary Tumor
TCGA-CC-A8HU-01A	Primary Tumor
TCGA-5R-AAAM-01Z	Primary Tumor
TCGA-5R-AAAM-01A	Primary Tumor
TCGA-DD-AACP-01A	Primary Tumor
TCGA-DD-AACP-01Z	Primary Tumor
TCGA-BC-A3KF-01Z	Primary Tumor
TCGA-BC-A3KF-01A	Primary Tumor
TCGA-DD-A4ND-11A	Solid Tissue Normal
TCGA-DD-A4ND-01A	Primary Tumor
TCGA-DD-A4ND-01Z	Primary Tumor
TCGA-DD-AAD6-01Z	Primary Tumor
TCGA-DD-AAD6-01A	Primary Tumor
TCGA-CC-A9FU-01A	Primary Tumor
TCGA-CC-A9FU-01Z	Primary Tumor
TCGA-CC-A9FV-01Z	Primary Tumor
TCGA-CC-A9FV-01A	Primary Tumor
TCGA-DD-A4NV-01A	Primary Tumor
TCGA-DD-A4NV-01Z	Primary Tumor
TCGA-DD-A4NV-11A	Solid Tissue Normal
TCGA-CC-A9FW-01A	Primary Tumor
TCGA-CC-A9FW-01Z	Primary Tumor
TCGA-G3-A25Z-01A	Primary Tumor
TCGA-G3-A25Z-01Z	Primary Tumor
TCGA-DD-A4NS-01Z	Primary Tumor
TCGA-DD-A4NS-11A	Solid Tissue Normal
TCGA-DD-A4NS-01A	Primary Tumor
TCGA-G3-AAV5-01A	Primary Tumor
TCGA-G3-AAV5-01Z	Primary Tumor
TCGA-DD-A4NH-01A	Primary Tumor
TCGA-DD-A4NH-01Z	Primary Tumor
TCGA-DD-A4NH-11A	Solid Tissue Normal
TCGA-DD-AACO-01Z	Primary Tumor
TCGA-DD-AACO-01A	Primary Tumor
TCGA-RC-A6M4-01Z	Primary Tumor
TCGA-RC-A6M4-01A	Primary Tumor
TCGA-XR-A8TE-01A	Primary Tumor
TCGA-XR-A8TE-01Z	Primary Tumor
TCGA-5C-A9VG-01Z	Primary Tumor
TCGA-5C-A9VG-01A	Primary Tumor
TCGA-DD-A3A3-11A	Solid Tissue Normal
TCGA-DD-A3A3-01A	Primary Tumor
TCGA-DD-A3A3-01Z	Primary Tumor
TCGA-DD-AADD-01Z	Primary Tumor
TCGA-DD-AADD-01A	Primary Tumor
TCGA-DD-AAVS-01A	Primary Tumor
TCGA-DD-AAVS-01Z	Primary Tumor
TCGA-2Y-A9GZ-01A	Primary Tumor
TCGA-2Y-A9GZ-01Z	Primary Tumor
TCGA-UB-AA0U-01Z	Primary Tumor
TCGA-UB-AA0U-01A	Primary Tumor
TCGA-DD-A4NJ-11A	Solid Tissue Normal
TCGA-DD-A4NJ-01Z	Primary Tumor
TCGA-DD-A4NJ-01A	Primary Tumor
TCGA-EP-A3RK-11A	Solid Tissue Normal
TCGA-EP-A3RK-01A	Primary Tumor
TCGA-EP-A3RK-01Z	Primary Tumor
TCGA-BD-A2L6-11A	Solid Tissue Normal
TCGA-BD-A2L6-01A	Primary Tumor
TCGA-DD-AAD1-01Z	Primary Tumor
TCGA-DD-AAD1-01A	Primary Tumor
TCGA-YA-A8S7-01A	Primary Tumor
TCGA-YA-A8S7-01Z	Primary Tumor
TCGA-DD-A1ED-01A	Primary Tumor
TCGA-DD-A1ED-01Z	Primary Tumor
TCGA-DD-A1ED-11A	Solid Tissue Normal
TCGA-DD-A4NL-11A	Solid Tissue Normal
TCGA-DD-A4NL-01A	Primary Tumor
TCGA-DD-A4NL-01Z	Primary Tumor
TCGA-4R-AA8I-01Z	Primary Tumor
TCGA-4R-AA8I-01A	Primary Tumor
TCGA-DD-AADS-01A	Primary Tumor
TCGA-DD-AADS-01Z	Primary Tumor
TCGA-G3-AAUZ-01A	Primary Tumor
TCGA-G3-AAUZ-01Z	Primary Tumor
TCGA-K7-A5RG-01Z	Primary Tumor
TCGA-K7-A5RG-01A	Primary Tumor
TCGA-K7-A5RG-11A	Solid Tissue Normal
TCGA-O8-A75V-01A	Primary Tumor
TCGA-O8-A75V-01Z	Primary Tumor
TCGA-DD-AAE8-01Z	Primary Tumor
TCGA-DD-AAE8-01A	Primary Tumor
TCGA-CC-A7IF-01Z	Primary Tumor
TCGA-CC-A7IF-01A	Primary Tumor
TCGA-UB-A7MD-01A	Primary Tumor
TCGA-UB-A7MD-01Z	Primary Tumor
TCGA-ZS-A9CD-01Z	Primary Tumor
TCGA-ZS-A9CD-01A	Primary Tumor
TCGA-2Y-A9H4-01Z	Primary Tumor
TCGA-2Y-A9H4-01A	Primary Tumor
TCGA-DD-AACT-01Z	Primary Tumor
TCGA-DD-AACT-01A	Primary Tumor
TCGA-DD-A73F-01Z	Primary Tumor
TCGA-DD-A73F-01A	Primary Tumor
TCGA-DD-AA3A-01A	Primary Tumor
TCGA-DD-AA3A-01Z	Primary Tumor
TCGA-NI-A4U2-11A	Solid Tissue Normal
TCGA-NI-A4U2-01A	Primary Tumor
TCGA-NI-A4U2-01Z	Primary Tumor
TCGA-CC-A3MA-01A	Primary Tumor
TCGA-CC-A3MA-01Z	Primary Tumor
TCGA-HP-A5MZ-01Z	Primary Tumor
TCGA-HP-A5MZ-01A	Primary Tumor
TCGA-FV-A2QQ-01A	Primary Tumor
TCGA-FV-A2QQ-01Z	Primary Tumor
TCGA-BC-A69H-01A	Primary Tumor
TCGA-BC-A69H-01Z	Primary Tumor
TCGA-DD-AAEE-01A	Primary Tumor
TCGA-DD-AAEE-01Z	Primary Tumor
TCGA-DD-AADG-01A	Primary Tumor
TCGA-DD-AADG-01Z	Primary Tumor
TCGA-DD-AADK-01Z	Primary Tumor
TCGA-DD-AADK-01A	Primary Tumor
TCGA-DD-AAD0-01A	Primary Tumor
TCGA-DD-AAD0-01Z	Primary Tumor
TCGA-2Y-A9H6-01Z	Primary Tumor
TCGA-2Y-A9H6-01A	Primary Tumor
TCGA-DD-AACF-01A	Primary Tumor
TCGA-DD-AACF-01Z	Primary Tumor
TCGA-DD-A4NO-01A	Primary Tumor
TCGA-DD-A4NO-11A	Solid Tissue Normal
TCGA-DD-A4NO-01Z	Primary Tumor
TCGA-DD-AADW-01Z	Primary Tumor
TCGA-DD-AADW-01A	Primary Tumor
TCGA-DD-A1EG-11A	Solid Tissue Normal
TCGA-DD-A1EG-01Z	Primary Tumor
TCGA-DD-A1EG-01A	Primary Tumor
TCGA-2Y-A9H8-01A	Primary Tumor
TCGA-2Y-A9H8-01Z	Primary Tumor
TCGA-ZS-A9CE-01A	Primary Tumor
TCGA-ZS-A9CE-01Z	Primary Tumor
TCGA-CC-5259-01Z	Primary Tumor
TCGA-CC-5259-01A	Primary Tumor
TCGA-CC-A7IJ-01A	Primary Tumor
TCGA-CC-A7IJ-01Z	Primary Tumor
TCGA-BC-A8YO-01Z	Primary Tumor
TCGA-BC-A8YO-01A	Primary Tumor
TCGA-DD-AAD3-01Z	Primary Tumor
TCGA-DD-AAD3-01A	Primary Tumor
TCGA-UB-A7ME-01Z	Primary Tumor
TCGA-UB-A7ME-01A	Primary Tumor
TCGA-GJ-A6C0-01Z	Primary Tumor
TCGA-GJ-A6C0-01A	Primary Tumor
TCGA-GJ-A6C0-11A	Solid Tissue Normal
TCGA-G3-A25Y-01A	Primary Tumor
TCGA-G3-A25Y-01Z	Primary Tumor
TCGA-G3-A7M7-01Z	Primary Tumor
TCGA-G3-A7M7-01A	Primary Tumor
TCGA-EP-A3JL-01A	Primary Tumor
TCGA-EP-A3JL-01Z	Primary Tumor
TCGA-G3-A3CH-01A	Primary Tumor
TCGA-G3-A3CH-11A	Solid Tissue Normal
TCGA-G3-A3CH-01Z	Primary Tumor
TCGA-BC-A216-01Z	Primary Tumor
TCGA-BC-A216-11A	Solid Tissue Normal
TCGA-BC-A216-01A	Primary Tumor
TCGA-DD-AAE3-01Z	Primary Tumor
TCGA-DD-AAE3-01A	Primary Tumor
TCGA-MI-A75G-01A	Primary Tumor
TCGA-MI-A75G-01Z	Primary Tumor
TCGA-5C-A9VH-01Z	Primary Tumor
TCGA-5C-A9VH-01A	Primary Tumor
TCGA-G3-AAV2-01Z	Primary Tumor
TCGA-G3-AAV2-01A	Primary Tumor
TCGA-UB-AA0V-01A	Primary Tumor
TCGA-UB-AA0V-01Z	Primary Tumor
TCGA-RG-A7D4-01A	Primary Tumor
TCGA-RG-A7D4-01Z	Primary Tumor
TCGA-G3-AAV1-01Z	Primary Tumor
TCGA-G3-AAV1-01A	Primary Tumor
TCGA-DD-A73E-01Z	Primary Tumor
TCGA-DD-A73E-01A	Primary Tumor
TCGA-DD-AADN-01Z	Primary Tumor
TCGA-DD-AADN-01A	Primary Tumor
TCGA-DD-AAE2-01A	Primary Tumor
TCGA-DD-AAE2-01Z	Primary Tumor
TCGA-ZP-A9D0-01Z	Primary Tumor
TCGA-ZP-A9D0-01A	Primary Tumor
TCGA-2Y-A9H5-01A	Primary Tumor
TCGA-2Y-A9H5-01Z	Primary Tumor
TCGA-RC-A6M6-01Z	Primary Tumor
TCGA-RC-A6M6-01A	Primary Tumor
TCGA-BW-A5NP-01Z	Primary Tumor
TCGA-BW-A5NP-01A	Primary Tumor
TCGA-DD-AAW2-01A	Primary Tumor
TCGA-DD-AAW2-01Z	Primary Tumor
TCGA-DD-AAW1-01A	Primary Tumor
TCGA-DD-AAW1-01Z	Primary Tumor
TCGA-2Y-A9HB-01A	Primary Tumor
TCGA-2Y-A9HB-01Z	Primary Tumor
TCGA-MI-A75H-01A	Primary Tumor
TCGA-MI-A75H-01Z	Primary Tumor
TCGA-DD-AACJ-01A	Primary Tumor
TCGA-DD-AACJ-01Z	Primary Tumor
TCGA-DD-AAVV-01A	Primary Tumor
TCGA-DD-AAVV-01Z	Primary Tumor
TCGA-K7-A5RF-01Z	Primary Tumor
TCGA-K7-A5RF-01A	Primary Tumor
TCGA-K7-A5RF-11A	Solid Tissue Normal
TCGA-DD-AAVZ-01Z	Primary Tumor
TCGA-DD-AAVZ-01A	Primary Tumor
TCGA-EP-A2KB-01Z	Primary Tumor
TCGA-EP-A2KB-01A	Primary Tumor
TCGA-DD-AACX-01A	Primary Tumor
TCGA-DD-AACX-01Z	Primary Tumor
TCGA-ZP-A9CY-01Z	Primary Tumor
TCGA-ZP-A9CY-01A	Primary Tumor
TCGA-DD-A73B-01Z	Primary Tumor
TCGA-DD-A73B-01A	Primary Tumor
TCGA-XR-A8TC-01A	Primary Tumor
TCGA-XR-A8TC-01Z	Primary Tumor
TCGA-DD-AADJ-01A	Primary Tumor
TCGA-DD-AADJ-01Z	Primary Tumor
TCGA-G3-A7M8-01Z	Primary Tumor
TCGA-G3-A7M8-01A	Primary Tumor
TCGA-G3-A6UC-01A	Primary Tumor
TCGA-G3-A6UC-01Z	Primary Tumor
TCGA-BW-A5NO-01A	Primary Tumor
TCGA-BW-A5NO-01Z	Primary Tumor
TCGA-FV-A3I0-11A	Solid Tissue Normal
TCGA-FV-A3I0-01Z	Primary Tumor
TCGA-FV-A3I0-01A	Primary Tumor
TCGA-EP-A2KA-01A	Primary Tumor
TCGA-EP-A2KA-01Z	Primary Tumor
TCGA-ZS-A9CF-02A	Recurrent Tumor
TCGA-ZS-A9CF-01A	Primary Tumor
TCGA-ZS-A9CF-01Z	Primary Tumor
TCGA-G3-A5SJ-01Z	Primary Tumor
TCGA-G3-A5SJ-01A	Primary Tumor
TCGA-DD-AADR-01A	Primary Tumor
TCGA-DD-AADR-01Z	Primary Tumor
TCGA-2Y-A9H0-01A	Primary Tumor
TCGA-2Y-A9H0-01Z	Primary Tumor
TCGA-DD-AAVR-01Z	Primary Tumor
TCGA-DD-AAVR-01A	Primary Tumor
TCGA-ED-A7XO-01A	Primary Tumor
TCGA-ED-A7XO-01Z	Primary Tumor
TCGA-LG-A6GG-01A	Primary Tumor
TCGA-LG-A6GG-01Z	Primary Tumor
TCGA-LG-A6GG-11A	Solid Tissue Normal
TCGA-DD-AADM-01Z	Primary Tumor
TCGA-DD-AADM-01A	Primary Tumor
TCGA-DD-AACM-01A	Primary Tumor
TCGA-DD-AACM-01Z	Primary Tumor
TCGA-DD-A4NA-01A	Primary Tumor
TCGA-DD-A4NA-11A	Solid Tissue Normal
TCGA-DD-A4NA-01Z	Primary Tumor
TCGA-UB-A7MC-01Z	Primary Tumor
TCGA-UB-A7MC-01A	Primary Tumor
TCGA-DD-A3A7-01A	Primary Tumor
TCGA-DD-A3A7-11A	Solid Tissue Normal
TCGA-DD-A3A7-01Z	Primary Tumor
TCGA-RC-A7SK-01Z	Primary Tumor
TCGA-RC-A7SK-01A	Primary Tumor
TCGA-G3-AAV4-01A	Primary Tumor
TCGA-G3-AAV4-01Z	Primary Tumor
TCGA-KR-A7K7-01A	Primary Tumor
TCGA-DD-A73C-01A	Primary Tumor
TCGA-DD-A73C-01Z	Primary Tumor
TCGA-G3-A5SI-01A	Primary Tumor
TCGA-G3-A5SI-01Z	Primary Tumor
TCGA-T1-A6J8-01A	Primary Tumor
TCGA-T1-A6J8-01Z	Primary Tumor
TCGA-WQ-A9G7-01Z	Primary Tumor
TCGA-WQ-A9G7-01A	Primary Tumor
TCGA-RC-A6M3-01A	Primary Tumor
TCGA-RC-A6M3-01Z	Primary Tumor
TCGA-DD-AAE6-01A	Primary Tumor
TCGA-DD-AAE6-01Z	Primary Tumor
TCGA-CC-A5UC-01Z	Primary Tumor
TCGA-CC-A5UC-01A	Primary Tumor
TCGA-DD-AAEI-01Z	Primary Tumor
TCGA-DD-AAEI-01A	Primary Tumor
TCGA-G3-A7M6-01A	Primary Tumor
TCGA-G3-A7M6-01Z	Primary Tumor
TCGA-DD-A1EL-01A	Primary Tumor
TCGA-DD-A1EL-11A	Solid Tissue Normal
TCGA-DD-A1EL-01Z	Primary Tumor
TCGA-DD-AAEB-01A	Primary Tumor
TCGA-DD-AAEB-01Z	Primary Tumor
TCGA-DD-A4NB-01A	Primary Tumor
TCGA-DD-A4NB-01Z	Primary Tumor
TCGA-DD-A4NB-11A	Solid Tissue Normal
TCGA-G3-A3CG-01A	Primary Tumor
TCGA-ED-A459-01Z	Primary Tumor
TCGA-ED-A459-01A	Primary Tumor
TCGA-DD-A39Y-01A	Primary Tumor
TCGA-DD-A39Y-11A	Solid Tissue Normal
TCGA-DD-A39Y-01Z	Primary Tumor
TCGA-DD-AAC8-01Z	Primary Tumor
TCGA-DD-AAC8-01A	Primary Tumor
TCGA-G3-AAV0-01Z	Primary Tumor
TCGA-G3-AAV0-01A	Primary Tumor
TCGA-KR-A7K8-01A	Primary Tumor
TCGA-DD-AAVP-01Z	Primary Tumor
TCGA-DD-AAVP-01A	Primary Tumor
TCGA-2Y-A9HA-01A	Primary Tumor
TCGA-2Y-A9HA-01Z	Primary Tumor
TCGA-3K-AAZ8-01A	Primary Tumor
TCGA-RC-A7SF-01Z	Primary Tumor
TCGA-RC-A7SF-01A	Primary Tumor
TCGA-BC-A3KG-01Z	Primary Tumor
TCGA-BC-A3KG-01A	Primary Tumor
TCGA-DD-AADF-01Z	Primary Tumor
TCGA-DD-AADF-01A	Primary Tumor
TCGA-DD-AACG-01Z	Primary Tumor
TCGA-DD-AACG-01A	Primary Tumor
TCGA-5R-AA1C-01A	Primary Tumor
TCGA-5R-AA1C-01Z	Primary Tumor
TCGA-NI-A8LF-01Z	Primary Tumor
TCGA-NI-A8LF-01A	Primary Tumor
TCGA-DD-AAE1-01Z	Primary Tumor
TCGA-DD-AAE1-01A	Primary Tumor
TCGA-CC-A3MB-01A	Primary Tumor
TCGA-CC-A3MB-01Z	Primary Tumor
TCGA-RC-A7SB-01Z	Primary Tumor
TCGA-RC-A7SB-01A	Primary Tumor
TCGA-DD-AAVQ-01A	Primary Tumor
TCGA-DD-AAVQ-01Z	Primary Tumor
TCGA-ZS-A9CG-01Z	Primary Tumor
TCGA-ZS-A9CG-01A	Primary Tumor
TCGA-DD-AACE-01Z	Primary Tumor
TCGA-DD-AACE-01A	Primary Tumor
TCGA-BC-A10S-01A	Primary Tumor
TCGA-BC-A10S-01Z	Primary Tumor
TCGA-BC-A10S-11A	Solid Tissue Normal
TCGA-CC-5264-01Z	Primary Tumor
TCGA-CC-5264-01A	Primary Tumor
TCGA-HP-A5N0-01A	Primary Tumor
TCGA-HP-A5N0-01Z	Primary Tumor
TCGA-DD-A4NK-01A	Primary Tumor
TCGA-DD-A4NK-01Z	Primary Tumor
TCGA-DD-A4NK-11A	Solid Tissue Normal
TCGA-DD-AADV-01A	Primary Tumor
TCGA-DD-AADV-01Z	Primary Tumor
TCGA-DD-AACC-01A	Primary Tumor
TCGA-DD-AACC-01Z	Primary Tumor
TCGA-WX-AA47-01A	Primary Tumor
TCGA-WX-AA47-01Z	Primary Tumor
TCGA-WX-AA46-01Z	Primary Tumor
TCGA-WX-AA46-01A	Primary Tumor
TCGA-DD-A4NP-01Z	Primary Tumor
TCGA-DD-A4NP-11A	Solid Tissue Normal
TCGA-DD-A4NP-01A	Primary Tumor
TCGA-DD-A73G-01A	Primary Tumor
TCGA-DD-A73G-01Z	Primary Tumor
TCGA-MI-A75C-01Z	Primary Tumor
TCGA-MI-A75C-01A	Primary Tumor
TCGA-DD-A39V-01A	Primary Tumor
TCGA-DD-A39V-01Z	Primary Tumor
TCGA-DD-A39V-11A	Solid Tissue Normal
TCGA-ZP-A9D2-01Z	Primary Tumor
TCGA-ZP-A9D2-01A	Primary Tumor
TCGA-MR-A8JO-01Z	Primary Tumor
TCGA-MR-A8JO-01A	Primary Tumor
TCGA-DD-A3A9-01A	Primary Tumor
TCGA-DD-A3A9-01Z	Primary Tumor
TCGA-DD-A3A9-11A	Solid Tissue Normal
TCGA-ED-A5KG-01Z	Primary Tumor
TCGA-ED-A5KG-01A	Primary Tumor
TCGA-FV-A3I1-01Z	Primary Tumor
TCGA-FV-A3I1-11A	Solid Tissue Normal
TCGA-FV-A3I1-01A	Primary Tumor
TCGA-2Y-A9GT-01Z	Primary Tumor
TCGA-2Y-A9GT-01A	Primary Tumor
TCGA-BC-A69I-01Z	Primary Tumor
TCGA-BC-A69I-01A	Primary Tumor
TCGA-DD-AAVY-01Z	Primary Tumor
TCGA-DD-AAVY-01A	Primary Tumor
TCGA-CC-A7IH-01A	Primary Tumor
TCGA-CC-A7IH-01Z	Primary Tumor
TCGA-DD-AADU-01A	Primary Tumor
TCGA-DD-AADU-01Z	Primary Tumor
TCGA-CC-A5UD-01A	Primary Tumor
TCGA-CC-A5UD-01Z	Primary Tumor
TCGA-DD-AACL-01Z	Primary Tumor
TCGA-DD-AACL-01A	Primary Tumor
TCGA-CC-A3MC-01A	Primary Tumor
TCGA-CC-A3MC-01Z	Primary Tumor
TCGA-DD-AADI-01A	Primary Tumor
TCGA-DD-AADI-01Z	Primary Tumor
TCGA-CC-A5UE-01Z	Primary Tumor
TCGA-CC-A5UE-01A	Primary Tumor
TCGA-DD-AACU-01A	Primary Tumor
TCGA-DD-AACU-01Z	Primary Tumor
TCGA-DD-AACA-02A	Recurrent Tumor
TCGA-DD-AACA-01Z	Primary Tumor
TCGA-DD-AACA-01A	Primary Tumor
TCGA-DD-AACA-02B	Recurrent Tumor
TCGA-CC-A7IK-01Z	Primary Tumor
TCGA-CC-A7IK-01A	Primary Tumor
TCGA-MI-A75E-01A	Primary Tumor
TCGA-MI-A75E-01Z	Primary Tumor
TCGA-ZP-A9D1-01Z	Primary Tumor
TCGA-ZP-A9D1-01A	Primary Tumor
TCGA-CC-A8HS-01A	Primary Tumor
TCGA-CC-A8HS-01Z	Primary Tumor
TCGA-KR-A7K2-01A	Primary Tumor
TCGA-5C-AAPD-01A	Primary Tumor
TCGA-5C-AAPD-01Z	Primary Tumor
TCGA-DD-A39X-11A	Solid Tissue Normal
TCGA-DD-A39X-01A	Primary Tumor
TCGA-DD-A39X-01Z	Primary Tumor
TCGA-DD-AAW3-01Z	Primary Tumor
TCGA-DD-AAW3-01A	Primary Tumor
TCGA-2Y-A9H7-01Z	Primary Tumor
TCGA-2Y-A9H7-01A	Primary Tumor
TCGA-GJ-A9DB-01Z	Primary Tumor
TCGA-GJ-A9DB-01A	Primary Tumor
TCGA-GJ-A3OU-01Z	Primary Tumor
TCGA-GJ-A3OU-01A	Primary Tumor
TCGA-G3-A5SM-01Z	Primary Tumor
TCGA-G3-A5SM-01A	Primary Tumor
TCGA-2Y-A9H1-01A	Primary Tumor
TCGA-2Y-A9H1-01Z	Primary Tumor
TCGA-DD-AAEA-01A	Primary Tumor
TCGA-DD-AAEA-01Z	Primary Tumor
TCGA-XR-A8TF-01A	Primary Tumor
TCGA-XR-A8TF-01Z	Primary Tumor
TCGA-DD-AADB-01Z	Primary Tumor
TCGA-DD-AADB-01A	Primary Tumor
TCGA-DD-AADC-01Z	Primary Tumor
TCGA-DD-AADC-01A	Primary Tumor
TCGA-ED-A66X-01Z	Primary Tumor
TCGA-ED-A66X-01A	Primary Tumor
TCGA-DD-AACH-01A	Primary Tumor
TCGA-DD-AACH-01Z	Primary Tumor
TCGA-EP-A26S-01Z	Primary Tumor
TCGA-EP-A26S-11A	Solid Tissue Normal
TCGA-EP-A26S-01A	Primary Tumor
TCGA-RC-A7SH-01Z	Primary Tumor
TCGA-RC-A7SH-01A	Primary Tumor
TCGA-DD-AACQ-01A	Primary Tumor
TCGA-DD-AACQ-01Z	Primary Tumor
TCGA-FV-A4ZQ-01Z	Primary Tumor
TCGA-FV-A4ZQ-01A	Primary Tumor
TCGA-G3-AAV7-01Z	Primary Tumor
TCGA-G3-AAV7-01A	Primary Tumor
TCGA-ED-A66Y-01Z	Primary Tumor
TCGA-ED-A66Y-01A	Primary Tumor
TCGA-UB-A7MF-01Z	Primary Tumor
TCGA-UB-A7MF-01A	Primary Tumor
TCGA-DD-A39W-01Z	Primary Tumor
TCGA-DD-A39W-01A	Primary Tumor
TCGA-DD-A39W-11A	Solid Tissue Normal
TCGA-ED-A8O5-01Z	Primary Tumor
TCGA-ED-A8O5-01A	Primary Tumor
TCGA-DD-A39Z-01A	Primary Tumor
TCGA-DD-A39Z-11A	Solid Tissue Normal
TCGA-DD-A39Z-01Z	Primary Tumor
TCGA-DD-A4NG-01A	Primary Tumor
TCGA-DD-A4NG-01Z	Primary Tumor
TCGA-DD-A4NG-11A	Solid Tissue Normal
TCGA-ED-A7PY-01Z	Primary Tumor
TCGA-ED-A7PY-01A	Primary Tumor
TCGA-G3-A25S-01Z	Primary Tumor
TCGA-G3-A25S-01A	Primary Tumor
TCGA-2Y-A9GS-01Z	Primary Tumor
TCGA-2Y-A9GS-01A	Primary Tumor
TCGA-K7-A6G5-01A	Primary Tumor
TCGA-K7-A6G5-01Z	Primary Tumor
TCGA-DD-AACV-01A	Primary Tumor
TCGA-DD-AACV-01Z	Primary Tumor
TCGA-2Y-A9H2-01A	Primary Tumor
TCGA-2Y-A9H2-01Z	Primary Tumor
TCGA-DD-AADL-01A	Primary Tumor
TCGA-DD-AADL-01Z	Primary Tumor
TCGA-DD-AADY-01A	Primary Tumor
TCGA-DD-AADY-01Z	Primary Tumor
TCGA-BD-A3ER-01A	Primary Tumor
TCGA-BD-A3ER-11A	Solid Tissue Normal
TCGA-CC-A7IL-01A	Primary Tumor
TCGA-CC-A7IL-01Z	Primary Tumor
TCGA-CC-A7II-01Z	Primary Tumor
TCGA-CC-A7II-01A	Primary Tumor
TCGA-WX-AA44-01Z	Primary Tumor
TCGA-WX-AA44-01A	Primary Tumor
TCGA-ZP-A9CV-01Z	Primary Tumor
TCGA-ZP-A9CV-01A	Primary Tumor
TCGA-DD-AACW-01Z	Primary Tumor
TCGA-DD-AACW-01A	Primary Tumor
TCGA-CC-A8HV-01A	Primary Tumor
TCGA-CC-A8HV-01Z	Primary Tumor
TCGA-G3-AAV3-01Z	Primary Tumor
TCGA-G3-AAV3-01A	Primary Tumor
TCGA-DD-A4NF-01A	Primary Tumor
TCGA-DD-A4NF-01Z	Primary Tumor
TCGA-G3-A25X-11A	Solid Tissue Normal
TCGA-G3-A25X-01A	Primary Tumor
TCGA-G3-A25X-01Z	Primary Tumor
TCGA-FV-A3R2-01A	Primary Tumor
TCGA-FV-A3R2-01Z	Primary Tumor
TCGA-FV-A3R2-11A	Solid Tissue Normal
TCGA-DD-AAVX-01A	Primary Tumor
TCGA-DD-AAVX-01Z	Primary Tumor
TCGA-LG-A9QC-01Z	Primary Tumor
TCGA-LG-A9QC-01A	Primary Tumor
TCGA-G3-A5SL-01A	Primary Tumor
TCGA-G3-A5SL-01Z	Primary Tumor
TCGA-DD-AAEG-01A	Primary Tumor
TCGA-DD-AAEG-01Z	Primary Tumor
TCGA-DD-AAD5-01A	Primary Tumor
TCGA-DD-AAD5-01Z	Primary Tumor
TCGA-DD-A73A-01Z	Primary Tumor
TCGA-DD-A73A-01A	Primary Tumor
TCGA-G3-A7M9-01A	Primary Tumor
TCGA-BC-A5W4-01Z	Primary Tumor
TCGA-BC-A5W4-01A	Primary Tumor
TCGA-FV-A496-01Z	Primary Tumor
TCGA-FV-A496-11A	Solid Tissue Normal
TCGA-FV-A496-01A	Primary Tumor
TCGA-LG-A9QD-01A	Primary Tumor
TCGA-LG-A9QD-01Z	Primary Tumor
TCGA-DD-AACS-01A	Primary Tumor
TCGA-DD-AACS-01Z	Primary Tumor
TCGA-FV-A4ZP-01Z	Primary Tumor
TCGA-FV-A4ZP-01A	Primary Tumor
TCGA-FV-A4ZP-11A	Solid Tissue Normal
TCGA-MI-A75I-01Z	Primary Tumor
TCGA-MI-A75I-01A	Primary Tumor
TCGA-5R-AA1D-01A	Primary Tumor
TCGA-5R-AA1D-01Z	Primary Tumor
TCGA-ED-A4XI-01A	Primary Tumor
TCGA-ED-A4XI-01Z	Primary Tumor
TCGA-BW-A5NQ-01Z	Primary Tumor
TCGA-BW-A5NQ-01A	Primary Tumor
TCGA-DD-A3A6-11A	Solid Tissue Normal
TCGA-DD-A3A6-01A	Primary Tumor
TCGA-DD-A3A6-01Z	Primary Tumor
TCGA-DD-AACK-01A	Primary Tumor
TCGA-DD-AACK-01Z	Primary Tumor
TCGA-DD-AAE7-01A	Primary Tumor
TCGA-DD-AAE7-01Z	Primary Tumor
TCGA-QA-A7B7-01Z	Primary Tumor
TCGA-QA-A7B7-01A	Primary Tumor
TCGA-DD-AAVW-01A	Primary Tumor
TCGA-DD-AAVW-01Z	Primary Tumor
TCGA-MR-A520-01Z	Primary Tumor
TCGA-MR-A520-01A	Primary Tumor
TCGA-DD-AADQ-01A	Primary Tumor
TCGA-DD-AADQ-01Z	Primary Tumor
TCGA-G3-A5SK-01Z	Primary Tumor
TCGA-G3-A5SK-01A	Primary Tumor
TCGA-DD-A3A2-01Z	Primary Tumor
TCGA-DD-A3A2-01A	Primary Tumor
TCGA-DD-A3A2-11A	Solid Tissue Normal
TCGA-DD-AAD2-01A	Primary Tumor
TCGA-DD-AAD2-01Z	Primary Tumor
TCGA-WQ-AB4B-01A	Primary Tumor
TCGA-WQ-AB4B-01Z	Primary Tumor
TCGA-G3-A25U-01Z	Primary Tumor
TCGA-G3-A25U-01A	Primary Tumor
TCGA-KR-A7K0-01A	Primary Tumor
TCGA-G3-A25T-01Z	Primary Tumor
TCGA-G3-A25T-01A	Primary Tumor
TCGA-EP-A2KC-01Z	Primary Tumor
TCGA-EP-A2KC-01A	Primary Tumor
TCGA-DD-A4NE-01Z	Primary Tumor
TCGA-DD-A4NE-01A	Primary Tumor
TCGA-DD-A4NE-11A	Solid Tissue Normal
TCGA-ED-A8O6-01Z	Primary Tumor
TCGA-ED-A8O6-01A	Primary Tumor
TCGA-DD-AAE4-01A	Primary Tumor
TCGA-DD-AAE4-01Z	Primary Tumor
TCGA-2Y-A9H9-01A	Primary Tumor
TCGA-2Y-A9H9-01Z	Primary Tumor
TCGA-DD-AACD-01Z	Primary Tumor
TCGA-DD-AACD-01A	Primary Tumor
TCGA-DD-AADP-01A	Primary Tumor
TCGA-DD-AADP-01Z	Primary Tumor
TCGA-DD-A3A5-01A	Primary Tumor
TCGA-DD-A3A5-11A	Solid Tissue Normal
TCGA-DD-A3A5-01Z	Primary Tumor
TCGA-G3-AAV6-01Z	Primary Tumor
TCGA-G3-AAV6-01A	Primary Tumor
TCGA-DD-A1E9-11A	Solid Tissue Normal
TCGA-DD-A1E9-01A	Primary Tumor
TCGA-DD-A1E9-01Z	Primary Tumor
TCGA-DD-AACN-01Z	Primary Tumor
TCGA-DD-AACN-01A	Primary Tumor
TCGA-DD-AAC9-01Z	Primary Tumor
TCGA-DD-AAC9-01A	Primary Tumor
TCGA-2Y-A9GU-01Z	Primary Tumor
TCGA-2Y-A9GU-01A	Primary Tumor
TCGA-DD-AACI-01A	Primary Tumor
TCGA-DD-AACI-01Z	Primary Tumor
TCGA-ZP-A9CZ-01Z	Primary Tumor
TCGA-ZP-A9CZ-01A	Primary Tumor
TCGA-DD-AAEK-01Z	Primary Tumor
TCGA-DD-AAEK-01A	Primary Tumor
TCGA-XR-A8TG-01Z	Primary Tumor
TCGA-XR-A8TG-01A	Primary Tumor
TCGA-2Y-A9GX-01A	Primary Tumor
TCGA-2Y-A9GX-01Z	Primary Tumor
TCGA-ED-A7PZ-01A	Primary Tumor
TCGA-ED-A7PZ-01Z	Primary Tumor
TCGA-ED-A627-01A	Primary Tumor
TCGA-ED-A627-01Z	Primary Tumor
TCGA-CC-A9FS-01A	Primary Tumor
TCGA-CC-A9FS-01Z	Primary Tumor
TCGA-DD-A3A8-01A	Primary Tumor
TCGA-DD-A3A8-01Z	Primary Tumor
TCGA-DD-A3A8-11A	Solid Tissue Normal
TCGA-PD-A5DF-01A	Primary Tumor
TCGA-PD-A5DF-01Z	Primary Tumor
TCGA-DD-AAED-01Z	Primary Tumor
TCGA-DD-AAED-01A	Primary Tumor
TCGA-UB-A7MB-01A	Primary Tumor
TCGA-UB-A7MB-01Z	Primary Tumor
TCGA-BC-4072-01Z	Primary Tumor
TCGA-BC-4072-01B	Primary Tumor
TCGA-G3-A25W-11A	Solid Tissue Normal
TCGA-G3-A25W-01A	Primary Tumor
TCGA-G3-A25W-01Z	Primary Tumor
TCGA-WJ-A86L-01Z	Primary Tumor
TCGA-WJ-A86L-01A	Primary Tumor
TCGA-ED-A82E-01Z	Primary Tumor
TCGA-ED-A82E-01A	Primary Tumor
TCGA-G3-A25V-01Z	Primary Tumor
TCGA-G3-A25V-01A	Primary Tumor
TCGA-DD-A4NQ-01A	Primary Tumor
TCGA-DD-A4NQ-01Z	Primary Tumor
TCGA-DD-A4NQ-11A	Solid Tissue Normal
TCGA-DD-AAD8-01A	Primary Tumor
TCGA-DD-AAD8-01Z	Primary Tumor
TCGA-RC-A6M5-01A	Primary Tumor
TCGA-RC-A6M5-01Z	Primary Tumor
TCGA-DD-A3A1-11A	Solid Tissue Normal
TCGA-DD-A3A1-01Z	Primary Tumor
TCGA-DD-A3A1-01A	Primary Tumor
TCGA-2Y-A9H3-01A	Primary Tumor
TCGA-2Y-A9H3-01Z	Primary Tumor
TCGA-G3-A3CJ-01Z	Primary Tumor
TCGA-G3-A3CJ-01A	Primary Tumor
TCGA-ES-A2HS-01A	Primary Tumor
TCGA-ES-A2HS-11A	Solid Tissue Normal
TCGA-2V-A95S-01A	Primary Tumor
TCGA-2V-A95S-01Z	Primary Tumor
TCGA-CC-A7IG-01Z	Primary Tumor
TCGA-CC-A7IG-01A	Primary Tumor
TCGA-DD-AAEH-01Z	Primary Tumor
TCGA-DD-AAEH-01A	Primary Tumor
TCGA-ED-A7PX-01A	Primary Tumor
TCGA-ED-A7PX-01Z	Primary Tumor
TCGA-ES-A2HT-11A	Solid Tissue Normal
TCGA-ES-A2HT-01A	Primary Tumor
TCGA-FV-A495-01Z	Primary Tumor
TCGA-FV-A495-01A	Primary Tumor
TCGA-FV-A495-11A	Solid Tissue Normal
TCGA-CC-A7IE-01Z	Primary Tumor
TCGA-CC-A7IE-01A	Primary Tumor
TCGA-EP-A12J-11A	Solid Tissue Normal
TCGA-EP-A12J-01Z	Primary Tumor
TCGA-EP-A12J-01A	Primary Tumor
TCGA-BC-A10T-11A	Solid Tissue Normal
TCGA-BC-A10T-01A	Primary Tumor
TCGA-BC-A10T-01Z	Primary Tumor
TCGA-BC-A10Y-01A	Primary Tumor
TCGA-BC-A10Y-11A	Solid Tissue Normal
TCGA-BC-A10Y-01Z	Primary Tumor
TCGA-DD-A1EA-01Z	Primary Tumor
TCGA-DD-A1EA-01A	Primary Tumor
TCGA-DD-A1EH-01A	Primary Tumor
TCGA-DD-A1EH-01Z	Primary Tumor
TCGA-DD-A1EH-11A	Solid Tissue Normal
TCGA-DD-A11A-11A	Solid Tissue Normal
TCGA-DD-A11A-01Z	Primary Tumor
TCGA-DD-A11A-01A	Primary Tumor
TCGA-CC-5263-01Z	Primary Tumor
TCGA-CC-5263-01A	Primary Tumor
TCGA-BC-A10Z-01Z	Primary Tumor
TCGA-BC-A10Z-11A	Solid Tissue Normal
TCGA-BC-A10Z-01A	Primary Tumor
TCGA-BC-A10W-01A	Primary Tumor
TCGA-BC-A10W-01Z	Primary Tumor
TCGA-BC-A10W-11A	Solid Tissue Normal
TCGA-CC-A123-01A	Primary Tumor
TCGA-CC-A123-01Z	Primary Tumor
TCGA-DD-A1EC-01A	Primary Tumor
TCGA-DD-A1EC-01Z	Primary Tumor
TCGA-DD-A1EC-11A	Solid Tissue Normal
TCGA-BC-A10X-01A	Primary Tumor
TCGA-BC-A10X-01Z	Primary Tumor
TCGA-BC-A10X-11A	Solid Tissue Normal
TCGA-CC-5260-01A	Primary Tumor
TCGA-CC-5260-01Z	Primary Tumor
TCGA-CC-A1HT-01Z	Primary Tumor
TCGA-CC-A1HT-01A	Primary Tumor
TCGA-BC-A10R-11A	Solid Tissue Normal
TCGA-BC-A10R-01Z	Primary Tumor
TCGA-BC-A10R-01A	Primary Tumor
TCGA-DD-A113-11A	Solid Tissue Normal
TCGA-DD-A113-01A	Primary Tumor
TCGA-DD-A113-01Z	Primary Tumor
TCGA-DD-A11D-11A	Solid Tissue Normal
TCGA-DD-A11D-01Z	Primary Tumor
TCGA-DD-A11D-01A	Primary Tumor
TCGA-DD-A119-01A	Primary Tumor
TCGA-DD-A119-01Z	Primary Tumor
TCGA-DD-A119-11A	Solid Tissue Normal
TCGA-BC-A10U-01Z	Primary Tumor
TCGA-BC-A10U-11A	Solid Tissue Normal
TCGA-BC-A10U-01A	Primary Tumor
TCGA-DD-A1EB-11A	Solid Tissue Normal
TCGA-DD-A1EB-01Z	Primary Tumor
TCGA-DD-A1EB-01A	Primary Tumor
TCGA-CC-5262-01Z	Primary Tumor
TCGA-CC-5262-01A	Primary Tumor
TCGA-DD-A11C-01Z	Primary Tumor
TCGA-DD-A11C-01A	Primary Tumor
TCGA-DD-A11C-11A	Solid Tissue Normal
TCGA-DD-A1EE-01A	Primary Tumor
TCGA-DD-A1EE-01Z	Primary Tumor
TCGA-DD-A1EE-11A	Solid Tissue Normal
TCGA-DD-A1EI-11A	Solid Tissue Normal
TCGA-DD-A1EI-01Z	Primary Tumor
TCGA-DD-A1EI-01A	Primary Tumor
TCGA-BC-A110-01A	Primary Tumor
TCGA-BC-A110-11A	Solid Tissue Normal
TCGA-BC-A110-01Z	Primary Tumor
TCGA-CC-5261-01A	Primary Tumor
TCGA-CC-5261-01Z	Primary Tumor
TCGA-BC-A10Q-11A	Solid Tissue Normal
TCGA-BC-A10Q-01A	Primary Tumor
TCGA-BC-A10Q-01Z	Primary Tumor
TCGA-DD-A1EF-01Z	Primary Tumor
TCGA-DD-A1EF-11A	Solid Tissue Normal
TCGA-DD-A1EF-01A	Primary Tumor
TCGA-DD-A11B-01Z	Primary Tumor
TCGA-DD-A11B-11A	Solid Tissue Normal
TCGA-DD-A11B-01A	Primary Tumor
TCGA-DD-A115-01A	Primary Tumor
TCGA-DD-A115-11A	Solid Tissue Normal
TCGA-DD-A115-01Z	Primary Tumor
TCGA-BC-A112-11A	Solid Tissue Normal
TCGA-BC-A112-01A	Primary Tumor
TCGA-BC-A112-01Z	Primary Tumor
TCGA-DD-A116-01A	Primary Tumor
TCGA-DD-A116-01Z	Primary Tumor
TCGA-DD-A116-11A	Solid Tissue Normal
TCGA-DD-A118-01Z	Primary Tumor
TCGA-DD-A118-01A	Primary Tumor
TCGA-DD-A118-11A	Solid Tissue Normal
TCGA-BC-4073-01Z	Primary Tumor
TCGA-BC-4073-01B	Primary Tumor
TCGA-DD-A114-01A	Primary Tumor
TCGA-DD-A114-01Z	Primary Tumor
TCGA-DD-A114-11A	Solid Tissue Normal
TCGA-CC-5258-01Z	Primary Tumor
TCGA-CC-5258-01A	Primary Tumor

## Sheet: Clinical information of HCCDB18
Clinical information of HCCDB18
Patient	Age	Gender	TNM_Stage	Futime(months)	Fustat
HCCDB-18.P1	47	Male	II	19	Alive
HCCDB-18.P2	72	Male	II	7	Alive
HCCDB-18.P3	77	Male	II	6	Alive
HCCDB-18.P4	74	Male	III	24	Alive
HCCDB-18.P5	75	Male	IV	10	Alive
HCCDB-18.P6	72	Male	III	7	Alive
HCCDB-18.P7	49	Male	II	11	Alive
HCCDB-18.P8	47	Female	III	11	Alive
HCCDB-18.P9	73	Male	III	3	Alive
HCCDB-18.P10	78	Male	III	19	Alive
HCCDB-18.P11	66	Male	II	17	Alive
HCCDB-18.P12	70	Male	II	13	Alive
HCCDB-18.P13	75	Male	II	13	Alive
HCCDB-18.P14	65	Male	II	17	Alive
HCCDB-18.P15	72	Female	II	17	Alive
HCCDB-18.P16	62	Male	I	15	Alive
HCCDB-18.P17	56	Male	II	14	Alive
HCCDB-18.P18	83	Male	III	14	Alive
HCCDB-18.P19	62	Male	III	5	Alive
HCCDB-18.P20	63	Male	II	13	Alive
HCCDB-18.P21	70	Male	IV	18	Alive
HCCDB-18.P22	67	Male	I	18	Alive
HCCDB-18.P23	68	Male	II	19	Alive
HCCDB-18.P24	56	Male	III	24	Dead
HCCDB-18.P25	74	Male	II	17	Alive
HCCDB-18.P26	49	Male	II	31	Alive
HCCDB-18.P27	62	Female	I	18	Alive
HCCDB-18.P28	81	Male	II	24	Alive
HCCDB-18.P29	72	Male	II	23	Alive
HCCDB-18.P30	77	Male	III	1	Dead
HCCDB-18.P31	66	Female	II	18	Alive
HCCDB-18.P32	79	Female	I	16	Dead
HCCDB-18.P33	76	Male	IV	18	Alive
HCCDB-18.P34	63	Male	III	16	Alive
HCCDB-18.P35	73	Female	II	19	Alive
HCCDB-18.P36	62	Male	III	16	Alive
HCCDB-18.P37	37	Male	IV	3	Dead
HCCDB-18.P38	75	Male	I	23	Alive
HCCDB-18.P39	60	Male	IV	21	Alive
HCCDB-18.P40	68	Female	II	24	Alive
HCCDB-18.P41	62	Male	II	16	Alive
HCCDB-18.P42	81	Male	I	33	Alive
HCCDB-18.P43	59	Male	III	25	Alive
HCCDB-18.P44	73	Male	III	34	Alive
HCCDB-18.P45	73	Male	III	19	Dead
HCCDB-18.P46	74	Male	III	33	Alive
HCCDB-18.P47	46	Male	III	27	Alive
HCCDB-18.P48	65	Male	III	11	Alive
HCCDB-18.P49	50	Male	II	29	Alive
HCCDB-18.P50	81	Male	III	24	Alive
HCCDB-18.P51	31	Female	II	7	Alive
HCCDB-18.P52	49	Male	I	36	Alive
HCCDB-18.P53	42	Male	II	29	Alive
HCCDB-18.P54	68	Female	I	30	Alive
HCCDB-18.P55	58	Male	II	30	Alive
HCCDB-18.P56	45	Female	II	34	Alive
HCCDB-18.P57	57	Female	II	34	Alive
HCCDB-18.P58	75	Female	IV	13	Dead
HCCDB-18.P59	67	Male	IV	34	Alive
HCCDB-18.P60	69	Female	III	9	Dead
HCCDB-18.P61	78	Male	II	36	Alive
HCCDB-18.P62	58	Male	I	40	Alive
HCCDB-18.P63	65	Male	II	39	Alive
HCCDB-18.P64	76	Male	III	8	Alive
HCCDB-18.P65	68	Male	I	35	Alive
HCCDB-18.P66	70	Male	IV	45	Alive
HCCDB-18.P67	71	Female	II	39	Alive
HCCDB-18.P68	49	Male	I	30	Alive
HCCDB-18.P69	74	Male	III	45	Alive
HCCDB-18.P70	75	Male	II	23	Alive
HCCDB-18.P71	67	Male	II	48	Dead
HCCDB-18.P72	74	Male	II	18	Dead
HCCDB-18.P73	76	Male	II	32	Alive
HCCDB-18.P74	56	Male	III	20	Alive
HCCDB-18.P75	65	Male	III	49	Alive
HCCDB-18.P76	69	Male	II	72	Alive
HCCDB-18.P77	62	Male	I	66	Alive
HCCDB-18.P78	77	Female	II	46	Alive
HCCDB-18.P79	70	Female	II	42	Alive
HCCDB-18.P80	69	Male	III	43	Alive
HCCDB-18.P81	78	Male	III	2	Dead
HCCDB-18.P82	73	Male	II	44	Alive
HCCDB-18.P83	38	Male	I	44	Alive
HCCDB-18.P84	63	Male	II	44	Alive
HCCDB-18.P85	64	Male	III	22	Dead
HCCDB-18.P86	77	Male	I	47	Alive
HCCDB-18.P87	53	Male	IV	12	Dead
HCCDB-18.P88	61	Male	III	49	Alive
HCCDB-18.P89	58	Male	III	56	Alive
HCCDB-18.P90	73	Male	III	14	Dead
HCCDB-18.P91	61	Male	III	51	Alive
HCCDB-18.P92	78	Female	I	19	Dead
HCCDB-18.P93	74	Male	III	17	Dead
HCCDB-18.P94	81	Male	II	28	Alive
HCCDB-18.P95	73	Female	II	37	Dead
HCCDB-18.P96	74	Male	II	53	Alive
HCCDB-18.P97	58	Male	III	52	Alive
HCCDB-18.P98	63	Female	II	57	Alive
HCCDB-18.P99	63	Male	II	53	Alive
HCCDB-18.P100	47	Male	III	15	Alive
HCCDB-18.P101	61	Male	I	56	Alive
HCCDB-18.P102	63	Male	II	56	Alive
HCCDB-18.P103	86	Female	II	45	Alive
HCCDB-18.P104	51	Male	II	39	Alive
HCCDB-18.P105	32	Female	I	42	Alive
HCCDB-18.P106	72	Female	II	19	Dead
HCCDB-18.P107	61	Female	II	40	Alive
HCCDB-18.P108	68	Female	IV	4	Dead
HCCDB-18.P109	81	Female	III	42	Alive
HCCDB-18.P110	78	Female	II	20	Alive
HCCDB-18.P111	63	Male	III	39	Alive
HCCDB-18.P112	74	Male	II	38	Alive
HCCDB-18.P113	84	Female	II	40	Alive
HCCDB-18.P114	55	Male	II	29	Alive
HCCDB-18.P115	70	Female	II	23	Alive
HCCDB-18.P116	73	Male	III	24	Alive
HCCDB-18.P117	68	Female	III	16	Alive
HCCDB-18.P118	68	Male	II	16	Dead
HCCDB-18.P119	62	Male	III	18	Alive
HCCDB-18.P120	76	Male	III	19	Alive
HCCDB-18.P121	64	Male	III	8	Alive
HCCDB-18.P122	69	Female	II	19	Alive
HCCDB-18.P123	76	Male	II	20	Alive
HCCDB-18.P124	52	Male	I	24	Alive
HCCDB-18.P125	72	Male	II	20	Alive
HCCDB-18.P126	76	Female	I	20	Alive
HCCDB-18.P127	73	Female	II	21	Alive
HCCDB-18.P128	73	Male	III	21	Alive
HCCDB-18.P129	81	Female	II	13	Dead
HCCDB-18.P130	74	Female	II	5	Alive
HCCDB-18.P131	73	Male	I	20	Alive
HCCDB-18.P132	66	Male	I	26	Alive
HCCDB-18.P133	58	Female	I	30	Alive
HCCDB-18.P134	62	Female	II	19	Alive
HCCDB-18.P135	71	Male	II	24	Alive
HCCDB-18.P136	58	Female	II	23	Dead
HCCDB-18.P137	54	Male	IV	6	Dead
HCCDB-18.P138	50	Male	II	27	Alive
HCCDB-18.P139	80	Male	II	23	Alive
HCCDB-18.P140	68	Female	III	25	Alive
HCCDB-18.P141	72	Male	II	29	Alive
HCCDB-18.P142	78	Male	II	26	Alive
HCCDB-18.P143	78	Female	II	27	Alive
HCCDB-18.P144	72	Male	II	40	Alive
HCCDB-18.P145	80	Male	II	42	Alive
HCCDB-18.P146	58	Male	III	38	Alive
HCCDB-18.P147	81	Male	II	15	Alive
HCCDB-18.P148	64	Female	II	27	Dead
HCCDB-18.P149	71	Male	II	30	Alive
HCCDB-18.P150	77	Male	II	24	Alive
HCCDB-18.P151	72	Female	III	4	Dead
HCCDB-18.P152	57	Male	II	30	Alive
HCCDB-18.P153	46	Male	III	53	Alive
HCCDB-18.P154	66	Male	II	54	Alive
HCCDB-18.P155	69	Male	II	43	Dead
HCCDB-18.P156	69	Male	III	54	Alive
HCCDB-18.P157	56	Male	II	44	Dead
HCCDB-18.P158	62	Male	IV	40	Dead
HCCDB-18.P159	71	Male	II	24	Dead
HCCDB-18.P160	76	Male	III	55	Alive
HCCDB-18.P161	80	Female	I	27	Alive
HCCDB-18.P162	73	Male	III	5	Dead
HCCDB-18.P163	69	Male	I	33	Alive
HCCDB-18.P164	77	Male	I	37	Alive
HCCDB-18.P165	67	Male	II	15	Alive
HCCDB-18.P166	79	Male	II	30	Dead
HCCDB-18.P167	56	Male	II	31	Alive
HCCDB-18.P168	67	Male	I	32	Alive
HCCDB-18.P169	60	Male	II	28	Alive
HCCDB-18.P170	61	Male	II	30	Alive
HCCDB-18.P171	71	Female	I	32	Alive
HCCDB-18.P172	78	Female	III	30	Alive
HCCDB-18.P173	53	Male	IV	6	Dead
HCCDB-18.P174	74	Male	III	33	Alive
HCCDB-18.P175	78	Female	I	28	Alive
HCCDB-18.P176	74	Male	I	34	Alive
HCCDB-18.P177	63	Male	II	35	Alive
HCCDB-18.P178	67	Male	II	19	Dead
HCCDB-18.P179	67	Male	II	32	Alive
HCCDB-18.P180	63	Male	II	34	Alive
HCCDB-18.P181	66	Male	III	32	Alive
HCCDB-18.P182	65	Male	II	31	Alive
HCCDB-18.P183	73	Female	I	25	Alive
HCCDB-18.P184	62	Male	II	40	Alive
HCCDB-18.P185	69	Male	III	1	Dead
HCCDB-18.P186	71	Male	II	41	Alive
HCCDB-18.P187	64	Male	II	43	Alive
HCCDB-18.P188	76	Male	III	40	Alive
HCCDB-18.P189	60	Male	I	42	Alive
HCCDB-18.P190	83	Female	III	6	Dead
HCCDB-18.P191	80	Female	II	29	Alive
HCCDB-18.P192	65	Male	III	21	Alive
HCCDB-18.P193	67	Male	II	44	Alive
HCCDB-18.P194	69	Male	I	35	Alive
HCCDB-18.P195	72	Male	I	35	Alive
HCCDB-18.P196	66	Male	III	35	Alive
HCCDB-18.P197	71	Male	IV	35	Alive
HCCDB-18.P198	71	Female	II	35	Alive
HCCDB-18.P199	52	Male	III	36	Alive
HCCDB-18.P200	63	Male	III	37	Alive
HCCDB-18.P201	72	Male	IV	31	Alive
HCCDB-18.P202	60	Male	III	26	Dead
HCCDB-18.P203	79	Female	II	13	Alive

## Sheet: Sample information of HCCDB18
Sample information of HCCDB18
Sample_ID	Patient_ID	Site	Type
HCCDB-18.S1	HCCDB-18.P1	HCC	RK326_Cancer
HCCDB-18.S2	HCCDB-18.P1	Adjacent	RK326_Liver
HCCDB-18.S3	HCCDB-18.P2	HCC	RK337_Cancer
HCCDB-18.S4	HCCDB-18.P2	Adjacent	RK337_Liver
HCCDB-18.S5	HCCDB-18.P3	HCC	RK338_Cancer
HCCDB-18.S6	HCCDB-18.P3	HCC	RK338_Cancer2
HCCDB-18.S7	HCCDB-18.P3	Adjacent	RK338_Liver
HCCDB-18.S8	HCCDB-18.P4	HCC	RK305_Cancer
HCCDB-18.S9	HCCDB-18.P4	Adjacent	RK305_Liver
HCCDB-18.S10	HCCDB-18.P5	HCC	RK289_Cancer
HCCDB-18.S11	HCCDB-18.P6	HCC	RK297_Cancer
HCCDB-18.S12	HCCDB-18.P7	HCC	RK285_Cancer
HCCDB-18.S13	HCCDB-18.P7	Adjacent	RK285_Liver
HCCDB-18.S14	HCCDB-18.P8	HCC	RK284_Cancer
HCCDB-18.S15	HCCDB-18.P9	HCC	RK280_Cancer
HCCDB-18.S16	HCCDB-18.P9	Adjacent	RK280_Liver
HCCDB-18.S17	HCCDB-18.P10	HCC	RK277_Cancer
HCCDB-18.S18	HCCDB-18.P11	HCC	RK268_Cancer
HCCDB-18.S19	HCCDB-18.P11	Adjacent	RK268_Liver
HCCDB-18.S20	HCCDB-18.P12	HCC	RK270_Cancer
HCCDB-18.S21	HCCDB-18.P12	Adjacent	RK270_Liver
HCCDB-18.S22	HCCDB-18.P13	HCC	RK264_Cancer
HCCDB-18.S23	HCCDB-18.P14	HCC	RK265_Cancer
HCCDB-18.S24	HCCDB-18.P14	Adjacent	RK265_Liver
HCCDB-18.S25	HCCDB-18.P15	HCC	RK266_Cancer
HCCDB-18.S26	HCCDB-18.P16	HCC	RK259_Cancer
HCCDB-18.S27	HCCDB-18.P17	HCC	RK260_Cancer
HCCDB-18.S28	HCCDB-18.P17	Adjacent	RK260_Liver
HCCDB-18.S29	HCCDB-18.P18	HCC	RK261_Cancer
HCCDB-18.S30	HCCDB-18.P18	HCC	RK261_Cancer2
HCCDB-18.S31	HCCDB-18.P18	HCC	RK261_Cancer3
HCCDB-18.S32	HCCDB-18.P19	HCC	RK262_Cancer
HCCDB-18.S33	HCCDB-18.P20	HCC	RK263_Cancer
HCCDB-18.S34	HCCDB-18.P20	Adjacent	RK263_Liver
HCCDB-18.S35	HCCDB-18.P21	HCC	RK254_Cancer
HCCDB-18.S36	HCCDB-18.P21	Adjacent	RK254_Liver
HCCDB-18.S37	HCCDB-18.P22	HCC	RK256_Cancer
HCCDB-18.S38	HCCDB-18.P22	Adjacent	RK256_Liver
HCCDB-18.S39	HCCDB-18.P23	HCC	RK257_Cancer
HCCDB-18.S40	HCCDB-18.P23	Adjacent	RK257_Liver
HCCDB-18.S41	HCCDB-18.P24	HCC	RK258_Cancer
HCCDB-18.S42	HCCDB-18.P24	Adjacent	RK258_Liver
HCCDB-18.S43	HCCDB-18.P25	HCC	RK237_Cancer
HCCDB-18.S44	HCCDB-18.P25	Adjacent	RK237_Liver
HCCDB-18.S45	HCCDB-18.P26	HCC	RK241_Cancer
HCCDB-18.S46	HCCDB-18.P26	Adjacent	RK241_Liver
HCCDB-18.S47	HCCDB-18.P27	HCC	RK243_Cancer
HCCDB-18.S48	HCCDB-18.P27	Adjacent	RK243_Liver
HCCDB-18.S49	HCCDB-18.P28	HCC	RK244_Cancer
HCCDB-18.S50	HCCDB-18.P28	Adjacent	RK244_Liver
HCCDB-18.S51	HCCDB-18.P29	HCC	RK245_Cancer
HCCDB-18.S52	HCCDB-18.P29	Adjacent	RK245_Liver
HCCDB-18.S53	HCCDB-18.P30	HCC	RK235_Cancer
HCCDB-18.S54	HCCDB-18.P30	Adjacent	RK235_Liver
HCCDB-18.S55	HCCDB-18.P31	HCC	RK236_Cancer
HCCDB-18.S56	HCCDB-18.P31	Adjacent	RK236_Liver
HCCDB-18.S57	HCCDB-18.P32	HCC	RK232_Cancer
HCCDB-18.S58	HCCDB-18.P32	Adjacent	RK232_Liver
HCCDB-18.S59	HCCDB-18.P33	HCC	RK233_Cancer
HCCDB-18.S60	HCCDB-18.P33	HCC	RK233_Cancer2
HCCDB-18.S61	HCCDB-18.P33	Adjacent	RK233_Liver
HCCDB-18.S62	HCCDB-18.P34	HCC	RK229_Cancer
HCCDB-18.S63	HCCDB-18.P34	Adjacent	RK229_Liver
HCCDB-18.S64	HCCDB-18.P35	HCC	RK230_Cancer
HCCDB-18.S65	HCCDB-18.P35	Adjacent	RK230_Liver
HCCDB-18.S66	HCCDB-18.P36	HCC	RK227_Cancer
HCCDB-18.S67	HCCDB-18.P36	Adjacent	RK227_Liver
HCCDB-18.S68	HCCDB-18.P37	HCC	RK228_Cancer
HCCDB-18.S69	HCCDB-18.P37	Adjacent	RK228_Liver
HCCDB-18.S70	HCCDB-18.P38	HCC	RK223_Cancer
HCCDB-18.S71	HCCDB-18.P39	HCC	RK224_Cancer
HCCDB-18.S72	HCCDB-18.P39	Adjacent	RK224_Liver
HCCDB-18.S73	HCCDB-18.P40	HCC	RK222_Cancer
HCCDB-18.S74	HCCDB-18.P40	Adjacent	RK222_Liver
HCCDB-18.S75	HCCDB-18.P41	HCC	RK180_Cancer
HCCDB-18.S76	HCCDB-18.P41	HCC	RK180_Cancer2
HCCDB-18.S77	HCCDB-18.P42	HCC	RK209_Cancer
HCCDB-18.S78	HCCDB-18.P43	HCC	RK177_Cancer
HCCDB-18.S79	HCCDB-18.P43	Adjacent	RK177_Liver
HCCDB-18.S80	HCCDB-18.P44	HCC	RK167_Cancer
HCCDB-18.S81	HCCDB-18.P44	Adjacent	RK167_Liver
HCCDB-18.S82	HCCDB-18.P45	HCC	RK170_Cancer
HCCDB-18.S83	HCCDB-18.P45	Adjacent	RK170_Liver
HCCDB-18.S84	HCCDB-18.P46	HCC	RK165_Cancer
HCCDB-18.S85	HCCDB-18.P46	Adjacent	RK165_Liver
HCCDB-18.S86	HCCDB-18.P47	HCC	RK157_Cancer
HCCDB-18.S87	HCCDB-18.P47	Adjacent	RK157_Liver
HCCDB-18.S88	HCCDB-18.P48	HCC	RK159_Cancer
HCCDB-18.S89	HCCDB-18.P48	Adjacent	RK159_Liver
HCCDB-18.S90	HCCDB-18.P49	HCC	RK147_Cancer
HCCDB-18.S91	HCCDB-18.P49	Adjacent	RK147_Liver
HCCDB-18.S92	HCCDB-18.P50	HCC	RK148_Cancer
HCCDB-18.S93	HCCDB-18.P51	HCC	RK141_Cancer
HCCDB-18.S94	HCCDB-18.P51	Adjacent	RK141_Liver
HCCDB-18.S95	HCCDB-18.P52	HCC	RK133_Cancer
HCCDB-18.S96	HCCDB-18.P53	HCC	RK130_Cancer
HCCDB-18.S97	HCCDB-18.P53	Adjacent	RK130_Liver
HCCDB-18.S98	HCCDB-18.P54	HCC	RK115_Cancer
HCCDB-18.S99	HCCDB-18.P54	Adjacent	RK115_Liver
HCCDB-18.S100	HCCDB-18.P55	HCC	RK126_Cancer
HCCDB-18.S101	HCCDB-18.P55	Adjacent	RK126_Liver
HCCDB-18.S102	HCCDB-18.P56	HCC	RK106_Cancer
HCCDB-18.S103	HCCDB-18.P56	Adjacent	RK106_Liver
HCCDB-18.S104	HCCDB-18.P57	HCC	RK107_Cancer
HCCDB-18.S105	HCCDB-18.P57	Adjacent	RK107_Liver
HCCDB-18.S106	HCCDB-18.P58	HCC	RK100_Cancer
HCCDB-18.S107	HCCDB-18.P58	Adjacent	RK100_Liver
HCCDB-18.S108	HCCDB-18.P59	HCC	RK103_Cancer
HCCDB-18.S109	HCCDB-18.P59	Adjacent	RK103_Liver
HCCDB-18.S110	HCCDB-18.P60	HCC	RK098_Cancer
HCCDB-18.S111	HCCDB-18.P60	Adjacent	RK098_Liver
HCCDB-18.S112	HCCDB-18.P61	HCC	RK099_Cancer
HCCDB-18.S113	HCCDB-18.P61	Adjacent	RK099_Liver
HCCDB-18.S114	HCCDB-18.P62	HCC	RK092_Cancer
HCCDB-18.S115	HCCDB-18.P62	Adjacent	RK092_Liver
HCCDB-18.S116	HCCDB-18.P63	HCC	RK096_Cancer
HCCDB-18.S117	HCCDB-18.P63	Adjacent	RK096_Liver
HCCDB-18.S118	HCCDB-18.P64	HCC	RK091_Cancer
HCCDB-18.S119	HCCDB-18.P64	Adjacent	RK091_Liver
HCCDB-18.S120	HCCDB-18.P65	HCC	RK086_Cancer
HCCDB-18.S121	HCCDB-18.P66	HCC	RK089_Cancer
HCCDB-18.S122	HCCDB-18.P66	Adjacent	RK089_Liver
HCCDB-18.S123	HCCDB-18.P67	HCC	RK083_Cancer
HCCDB-18.S124	HCCDB-18.P67	Adjacent	RK083_Liver
HCCDB-18.S125	HCCDB-18.P68	HCC	RK082_Cancer
HCCDB-18.S126	HCCDB-18.P69	HCC	RK056_Cancer
HCCDB-18.S127	HCCDB-18.P69	Adjacent	RK056_Liver
HCCDB-18.S128	HCCDB-18.P70	HCC	RK054_Cancer
HCCDB-18.S129	HCCDB-18.P70	Adjacent	RK054_Liver
HCCDB-18.S130	HCCDB-18.P71	HCC	RK055_Cancer
HCCDB-18.S131	HCCDB-18.P71	Adjacent	RK055_Liver
HCCDB-18.S132	HCCDB-18.P72	HCC	RK051_Cancer
HCCDB-18.S133	HCCDB-18.P72	Adjacent	RK051_Liver
HCCDB-18.S134	HCCDB-18.P73	HCC	RK052_Cancer
HCCDB-18.S135	HCCDB-18.P73	Adjacent	RK052_Liver
HCCDB-18.S136	HCCDB-18.P74	HCC	RK058_Cancer
HCCDB-18.S137	HCCDB-18.P74	Adjacent	RK058_Liver
HCCDB-18.S138	HCCDB-18.P75	HCC	RK050_Cancer
HCCDB-18.S139	HCCDB-18.P75	Adjacent	RK050_Liver
HCCDB-18.S140	HCCDB-18.P76	HCC	RK048_Cancer
HCCDB-18.S141	HCCDB-18.P76	Adjacent	RK048_Liver
HCCDB-18.S142	HCCDB-18.P77	HCC	RK049_Cancer
HCCDB-18.S143	HCCDB-18.P78	HCC	RK047_Cancer
HCCDB-18.S144	HCCDB-18.P78	Adjacent	RK047_Liver
HCCDB-18.S145	HCCDB-18.P79	HCC	RK044_Cancer
HCCDB-18.S146	HCCDB-18.P79	Adjacent	RK044_Liver
HCCDB-18.S147	HCCDB-18.P80	HCC	RK037_Cancer
HCCDB-18.S148	HCCDB-18.P80	Adjacent	RK037_Liver
HCCDB-18.S149	HCCDB-18.P81	HCC	RK041_Cancer
HCCDB-18.S150	HCCDB-18.P81	Adjacent	RK041_Liver
HCCDB-18.S151	HCCDB-18.P82	HCC	RK036_Cancer
HCCDB-18.S152	HCCDB-18.P82	Adjacent	RK036_Liver
HCCDB-18.S153	HCCDB-18.P82	HCC	RK189_Cancer
HCCDB-18.S154	HCCDB-18.P83	HCC	RK034_Cancer
HCCDB-18.S155	HCCDB-18.P83	Adjacent	RK034_Liver
HCCDB-18.S156	HCCDB-18.P84	HCC	RK035_Cancer
HCCDB-18.S157	HCCDB-18.P84	Adjacent	RK035_Liver
HCCDB-18.S158	HCCDB-18.P84	HCC	RK179_Cancer
HCCDB-18.S159	HCCDB-18.P84	Adjacent	RK179_Liver
HCCDB-18.S160	HCCDB-18.P84	HCC	RK240_Cancer
HCCDB-18.S161	HCCDB-18.P84	Adjacent	RK240_Liver
HCCDB-18.S162	HCCDB-18.P85	HCC	RK032_Cancer
HCCDB-18.S163	HCCDB-18.P85	Adjacent	RK032_Liver
HCCDB-18.S164	HCCDB-18.P86	HCC	RK033_Cancer
HCCDB-18.S165	HCCDB-18.P86	Adjacent	RK033_Liver
HCCDB-18.S166	HCCDB-18.P87	HCC	RK031_Cancer
HCCDB-18.S167	HCCDB-18.P87	Adjacent	RK031_Liver
HCCDB-18.S168	HCCDB-18.P88	HCC	RK029_Cancer
HCCDB-18.S169	HCCDB-18.P88	Adjacent	RK029_Liver
HCCDB-18.S170	HCCDB-18.P89	HCC	RK026_Cancer
HCCDB-18.S171	HCCDB-18.P89	Adjacent	RK026_Liver
HCCDB-18.S172	HCCDB-18.P90	HCC	RK027_Cancer
HCCDB-18.S173	HCCDB-18.P90	Adjacent	RK027_Liver
HCCDB-18.S174	HCCDB-18.P91	HCC	RK024_Cancer
HCCDB-18.S175	HCCDB-18.P91	Adjacent	RK024_Liver
HCCDB-18.S176	HCCDB-18.P92	HCC	RK025_Cancer
HCCDB-18.S177	HCCDB-18.P92	Adjacent	RK025_Liver
HCCDB-18.S178	HCCDB-18.P93	HCC	RK023_Cancer
HCCDB-18.S179	HCCDB-18.P93	Adjacent	RK023_Liver
HCCDB-18.S180	HCCDB-18.P94	HCC	RK021_Cancer
HCCDB-18.S181	HCCDB-18.P94	Adjacent	RK021_Liver
HCCDB-18.S182	HCCDB-18.P95	HCC	RK022_Cancer
HCCDB-18.S183	HCCDB-18.P95	Adjacent	RK022_Liver
HCCDB-18.S184	HCCDB-18.P96	HCC	RK019_Cancer
HCCDB-18.S185	HCCDB-18.P96	Adjacent	RK019_Liver
HCCDB-18.S186	HCCDB-18.P97	HCC	RK020_Cancer
HCCDB-18.S187	HCCDB-18.P97	Adjacent	RK020_Liver
HCCDB-18.S188	HCCDB-18.P98	HCC	RK016_Cancer
HCCDB-18.S189	HCCDB-18.P98	Adjacent	RK016_Liver
HCCDB-18.S190	HCCDB-18.P99	HCC	RK018_Cancer
HCCDB-18.S191	HCCDB-18.P99	Adjacent	RK018_Liver
HCCDB-18.S192	HCCDB-18.P100	HCC	RK014_Cancer
HCCDB-18.S193	HCCDB-18.P100	Adjacent	RK014_Liver
HCCDB-18.S194	HCCDB-18.P101	HCC	RK015_Cancer
HCCDB-18.S195	HCCDB-18.P102	HCC	RK012_Cancer
HCCDB-18.S196	HCCDB-18.P102	Adjacent	RK012_Liver
HCCDB-18.S197	HCCDB-18.P103	HCC	RK080_Cancer
HCCDB-18.S198	HCCDB-18.P103	Adjacent	RK080_Liver
HCCDB-18.S199	HCCDB-18.P104	HCC	RK079_Cancer
HCCDB-18.S200	HCCDB-18.P104	Adjacent	RK079_Liver
HCCDB-18.S201	HCCDB-18.P105	HCC	RK068_Cancer
HCCDB-18.S202	HCCDB-18.P105	Adjacent	RK068_Liver
HCCDB-18.S203	HCCDB-18.P106	HCC	RK066_Cancer
HCCDB-18.S204	HCCDB-18.P106	Adjacent	RK066_Liver
HCCDB-18.S205	HCCDB-18.P107	HCC	RK071_Cancer
HCCDB-18.S206	HCCDB-18.P107	Adjacent	RK071_Liver
HCCDB-18.S207	HCCDB-18.P108	HCC	RK072_Cancer
HCCDB-18.S208	HCCDB-18.P108	Adjacent	RK072_Liver
HCCDB-18.S209	HCCDB-18.P109	HCC	RK063_Cancer
HCCDB-18.S210	HCCDB-18.P109	Adjacent	RK063_Liver
HCCDB-18.S211	HCCDB-18.P110	HCC	RK064_Cancer
HCCDB-18.S212	HCCDB-18.P110	Adjacent	RK064_Liver
HCCDB-18.S213	HCCDB-18.P111	HCC	RK061_Cancer
HCCDB-18.S214	HCCDB-18.P111	Adjacent	RK061_Liver
HCCDB-18.S215	HCCDB-18.P112	HCC	RK062_Cancer
HCCDB-18.S216	HCCDB-18.P112	Adjacent	RK062_Liver
HCCDB-18.S217	HCCDB-18.P113	HCC	RK065_Cancer
HCCDB-18.S218	HCCDB-18.P113	Adjacent	RK065_Liver
HCCDB-18.S219	HCCDB-18.P114	HCC	RK220_Cancer
HCCDB-18.S220	HCCDB-18.P114	Adjacent	RK220_Liver
HCCDB-18.S221	HCCDB-18.P115	HCC	RK219_Cancer
HCCDB-18.S222	HCCDB-18.P116	HCC	RK217_Cancer
HCCDB-18.S223	HCCDB-18.P116	Adjacent	RK217_Liver
HCCDB-18.S224	HCCDB-18.P117	HCC	RK216_Cancer
HCCDB-18.S225	HCCDB-18.P117	Adjacent	RK216_Liver
HCCDB-18.S226	HCCDB-18.P118	HCC	RK214_Cancer
HCCDB-18.S227	HCCDB-18.P118	Adjacent	RK214_Liver
HCCDB-18.S228	HCCDB-18.P119	HCC	RK213_Cancer
HCCDB-18.S229	HCCDB-18.P119	Adjacent	RK213_Liver
HCCDB-18.S230	HCCDB-18.P120	HCC	RK212_Cancer
HCCDB-18.S231	HCCDB-18.P120	Adjacent	RK212_Liver
HCCDB-18.S232	HCCDB-18.P121	HCC	RK207_Cancer
HCCDB-18.S233	HCCDB-18.P121	Adjacent	RK207_Liver
HCCDB-18.S234	HCCDB-18.P122	HCC	RK211_Cancer
HCCDB-18.S235	HCCDB-18.P122	Adjacent	RK211_Liver
HCCDB-18.S236	HCCDB-18.P123	HCC	RK210_Cancer
HCCDB-18.S237	HCCDB-18.P124	HCC	RK205_Cancer
HCCDB-18.S238	HCCDB-18.P124	Adjacent	RK205_Liver
HCCDB-18.S239	HCCDB-18.P125	HCC	RK201_Cancer
HCCDB-18.S240	HCCDB-18.P125	Adjacent	RK201_Liver
HCCDB-18.S241	HCCDB-18.P126	HCC	RK202_Cancer
HCCDB-18.S242	HCCDB-18.P126	Adjacent	RK202_Liver
HCCDB-18.S243	HCCDB-18.P127	HCC	RK199_Cancer
HCCDB-18.S244	HCCDB-18.P127	Adjacent	RK199_Liver
HCCDB-18.S245	HCCDB-18.P128	HCC	RK200_Cancer
HCCDB-18.S246	HCCDB-18.P128	Adjacent	RK200_Liver
HCCDB-18.S247	HCCDB-18.P129	HCC	RK197_Cancer
HCCDB-18.S248	HCCDB-18.P129	Adjacent	RK197_Liver
HCCDB-18.S249	HCCDB-18.P130	HCC	RK198_Cancer
HCCDB-18.S250	HCCDB-18.P130	Adjacent	RK198_Liver
HCCDB-18.S251	HCCDB-18.P131	HCC	RK195_Cancer
HCCDB-18.S252	HCCDB-18.P131	Adjacent	RK195_Liver
HCCDB-18.S253	HCCDB-18.P132	HCC	RK196_Cancer
HCCDB-18.S254	HCCDB-18.P132	Adjacent	RK196_Liver
HCCDB-18.S255	HCCDB-18.P133	HCC	RK193_Cancer
HCCDB-18.S256	HCCDB-18.P133	Adjacent	RK193_Liver
HCCDB-18.S257	HCCDB-18.P134	HCC	RK191_Cancer
HCCDB-18.S258	HCCDB-18.P134	Adjacent	RK191_Liver
HCCDB-18.S259	HCCDB-18.P135	HCC	RK187_Cancer
HCCDB-18.S260	HCCDB-18.P135	Adjacent	RK187_Liver
HCCDB-18.S261	HCCDB-18.P136	HCC	RK186_Cancer
HCCDB-18.S262	HCCDB-18.P136	Adjacent	RK186_Liver
HCCDB-18.S263	HCCDB-18.P137	HCC	RK188_Cancer
HCCDB-18.S264	HCCDB-18.P137	Adjacent	RK188_Liver
HCCDB-18.S265	HCCDB-18.P138	HCC	RK185_Cancer
HCCDB-18.S266	HCCDB-18.P138	Adjacent	RK185_Liver
HCCDB-18.S267	HCCDB-18.P139	HCC	RK190_Cancer
HCCDB-18.S268	HCCDB-18.P139	Adjacent	RK190_Liver
HCCDB-18.S269	HCCDB-18.P140	HCC	RK178_Cancer
HCCDB-18.S270	HCCDB-18.P140	Adjacent	RK178_Liver
HCCDB-18.S271	HCCDB-18.P141	HCC	RK181_Cancer
HCCDB-18.S272	HCCDB-18.P141	Adjacent	RK181_Liver
HCCDB-18.S273	HCCDB-18.P142	HCC	RK175_Cancer
HCCDB-18.S274	HCCDB-18.P142	Adjacent	RK175_Liver
HCCDB-18.S275	HCCDB-18.P143	HCC	RK171_Cancer
HCCDB-18.S276	HCCDB-18.P143	Adjacent	RK171_Liver
HCCDB-18.S277	HCCDB-18.P144	HCC	RK081_Cancer
HCCDB-18.S278	HCCDB-18.P144	Adjacent	RK081_Liver
HCCDB-18.S279	HCCDB-18.P145	HCC	RK070_Cancer
HCCDB-18.S280	HCCDB-18.P145	Adjacent	RK070_Liver
HCCDB-18.S281	HCCDB-18.P146	HCC	RK077_Cancer
HCCDB-18.S282	HCCDB-18.P146	Adjacent	RK077_Liver
HCCDB-18.S283	HCCDB-18.P147	HCC	RK059_Cancer
HCCDB-18.S284	HCCDB-18.P147	Adjacent	RK059_Liver
HCCDB-18.S285	HCCDB-18.P148	HCC	RK163_Cancer
HCCDB-18.S286	HCCDB-18.P148	Adjacent	RK163_Liver
HCCDB-18.S287	HCCDB-18.P149	HCC	RK149_Cancer
HCCDB-18.S288	HCCDB-18.P150	HCC	RK162_Cancer
HCCDB-18.S289	HCCDB-18.P150	Adjacent	RK162_Liver
HCCDB-18.S290	HCCDB-18.P151	HCC	RK119_Cancer
HCCDB-18.S291	HCCDB-18.P151	Adjacent	RK119_Liver
HCCDB-18.S292	HCCDB-18.P152	HCC	RK111_Cancer
HCCDB-18.S293	HCCDB-18.P152	Adjacent	RK111_Liver
HCCDB-18.S294	HCCDB-18.P153	HCC	RK010_Cancer
HCCDB-18.S295	HCCDB-18.P153	Adjacent	RK010_Liver
HCCDB-18.S296	HCCDB-18.P154	HCC	RK005_Cancer
HCCDB-18.S297	HCCDB-18.P154	Adjacent	RK005_Liver
HCCDB-18.S298	HCCDB-18.P155	HCC	RK006_Cancer
HCCDB-18.S299	HCCDB-18.P155	HCC	RK006_Cancer2
HCCDB-18.S300	HCCDB-18.P155	Adjacent	RK006_Liver
HCCDB-18.S301	HCCDB-18.P156	HCC	RK007_Cancer
HCCDB-18.S302	HCCDB-18.P156	Adjacent	RK007_Liver
HCCDB-18.S303	HCCDB-18.P157	HCC	RK001_Cancer
HCCDB-18.S304	HCCDB-18.P157	Adjacent	RK001_Liver
HCCDB-18.S305	HCCDB-18.P158	HCC	RK002_Cancer
HCCDB-18.S306	HCCDB-18.P158	Adjacent	RK002_Liver
HCCDB-18.S307	HCCDB-18.P159	HCC	RK003_Cancer
HCCDB-18.S308	HCCDB-18.P159	Adjacent	RK003_Liver
HCCDB-18.S309	HCCDB-18.P160	HCC	RK004_Cancer
HCCDB-18.S310	HCCDB-18.P160	Adjacent	RK004_Liver
HCCDB-18.S311	HCCDB-18.P161	HCC	RK172_Cancer
HCCDB-18.S312	HCCDB-18.P161	Adjacent	RK172_Liver
HCCDB-18.S313	HCCDB-18.P162	HCC	RK169_Cancer
HCCDB-18.S314	HCCDB-18.P162	Adjacent	RK169_Liver
HCCDB-18.S315	HCCDB-18.P163	HCC	RK164_Cancer
HCCDB-18.S316	HCCDB-18.P163	Adjacent	RK164_Liver
HCCDB-18.S317	HCCDB-18.P164	HCC	RK134_Cancer
HCCDB-18.S318	HCCDB-18.P165	HCC	RK131_Cancer
HCCDB-18.S319	HCCDB-18.P165	Adjacent	RK131_Liver
HCCDB-18.S320	HCCDB-18.P166	HCC	RK128_Cancer
HCCDB-18.S321	HCCDB-18.P166	Adjacent	RK128_Liver
HCCDB-18.S322	HCCDB-18.P167	HCC	RK125_Cancer
HCCDB-18.S323	HCCDB-18.P167	Adjacent	RK125_Liver
HCCDB-18.S324	HCCDB-18.P168	HCC	RK124_Cancer
HCCDB-18.S325	HCCDB-18.P168	Adjacent	RK124_Liver
HCCDB-18.S326	HCCDB-18.P169	HCC	RK120_Cancer
HCCDB-18.S327	HCCDB-18.P169	Adjacent	RK120_Liver
HCCDB-18.S328	HCCDB-18.P170	HCC	RK118_Cancer
HCCDB-18.S329	HCCDB-18.P170	Adjacent	RK118_Liver
HCCDB-18.S330	HCCDB-18.P171	HCC	RK117_Cancer
HCCDB-18.S331	HCCDB-18.P171	Adjacent	RK117_Liver
HCCDB-18.S332	HCCDB-18.P172	HCC	RK116_Cancer
HCCDB-18.S333	HCCDB-18.P172	Adjacent	RK116_Liver
HCCDB-18.S334	HCCDB-18.P173	HCC	RK113_Cancer
HCCDB-18.S335	HCCDB-18.P173	Adjacent	RK113_Liver
HCCDB-18.S336	HCCDB-18.P174	HCC	RK156_Cancer
HCCDB-18.S337	HCCDB-18.P175	HCC	RK155_Cancer
HCCDB-18.S338	HCCDB-18.P175	Adjacent	RK155_Liver
HCCDB-18.S339	HCCDB-18.P176	HCC	RK153_Cancer
HCCDB-18.S340	HCCDB-18.P177	HCC	RK152_Cancer
HCCDB-18.S341	HCCDB-18.P178	HCC	RK151_Cancer
HCCDB-18.S342	HCCDB-18.P178	Adjacent	RK151_Liver
HCCDB-18.S343	HCCDB-18.P179	HCC	RK150_Cancer
HCCDB-18.S344	HCCDB-18.P180	HCC	RK145_Cancer
HCCDB-18.S345	HCCDB-18.P180	Adjacent	RK145_Liver
HCCDB-18.S346	HCCDB-18.P181	HCC	RK143_Cancer
HCCDB-18.S347	HCCDB-18.P181	Adjacent	RK143_Liver
HCCDB-18.S348	HCCDB-18.P182	HCC	RK140_Cancer
HCCDB-18.S349	HCCDB-18.P182	Adjacent	RK140_Liver
HCCDB-18.S350	HCCDB-18.P183	HCC	RK135_Cancer
HCCDB-18.S351	HCCDB-18.P184	HCC	RK075_Cancer
HCCDB-18.S352	HCCDB-18.P184	Adjacent	RK075_Liver
HCCDB-18.S353	HCCDB-18.P185	HCC	RK074_Cancer
HCCDB-18.S354	HCCDB-18.P185	Adjacent	RK074_Liver
HCCDB-18.S355	HCCDB-18.P186	HCC	RK060_Cancer
HCCDB-18.S356	HCCDB-18.P186	Adjacent	RK060_Liver
HCCDB-18.S357	HCCDB-18.P187	HCC	RK057_Cancer
HCCDB-18.S358	HCCDB-18.P187	Adjacent	RK057_Liver
HCCDB-18.S359	HCCDB-18.P188	HCC	RK053_Cancer
HCCDB-18.S360	HCCDB-18.P188	Adjacent	RK053_Liver
HCCDB-18.S361	HCCDB-18.P189	HCC	RK043_Cancer
HCCDB-18.S362	HCCDB-18.P189	Adjacent	RK043_Liver
HCCDB-18.S363	HCCDB-18.P190	HCC	RK040_Cancer
HCCDB-18.S364	HCCDB-18.P190	Adjacent	RK040_Liver
HCCDB-18.S365	HCCDB-18.P191	HCC	RK038_Cancer
HCCDB-18.S366	HCCDB-18.P191	Adjacent	RK038_Liver
HCCDB-18.S367	HCCDB-18.P192	HCC	RK085_Cancer
HCCDB-18.S368	HCCDB-18.P192	Adjacent	RK085_Liver
HCCDB-18.S369	HCCDB-18.P193	HCC	RK076_Cancer
HCCDB-18.S370	HCCDB-18.P193	Adjacent	RK076_Liver
HCCDB-18.S371	HCCDB-18.P194	HCC	RK105_Cancer
HCCDB-18.S372	HCCDB-18.P194	Adjacent	RK105_Liver
HCCDB-18.S373	HCCDB-18.P195	HCC	RK104_Cancer
HCCDB-18.S374	HCCDB-18.P195	Adjacent	RK104_Liver
HCCDB-18.S375	HCCDB-18.P196	HCC	RK102_Cancer
HCCDB-18.S376	HCCDB-18.P196	Adjacent	RK102_Liver
HCCDB-18.S377	HCCDB-18.P197	HCC	RK101_Cancer
HCCDB-18.S378	HCCDB-18.P197	Adjacent	RK101_Liver
HCCDB-18.S379	HCCDB-18.P198	HCC	RK095_Cancer
HCCDB-18.S380	HCCDB-18.P198	Adjacent	RK095_Liver
HCCDB-18.S381	HCCDB-18.P199	HCC	RK093_Cancer
HCCDB-18.S382	HCCDB-18.P199	Adjacent	RK093_Liver
HCCDB-18.S383	HCCDB-18.P200	HCC	RK088_Cancer
HCCDB-18.S384	HCCDB-18.P201	HCC	RK110_Cancer
HCCDB-18.S385	HCCDB-18.P201	Adjacent	RK110_Liver
HCCDB-18.S386	HCCDB-18.P202	HCC	RK030_Cancer
HCCDB-18.S387	HCCDB-18.P202	Adjacent	RK030_Liver
HCCDB-18.S388	HCCDB-18.P203	HCC	RK028_Cancer
HCCDB-18.S389	HCCDB-18.P203	Adjacent	RK028_Liver

## Sheet: GTEx-Liver
GTEx
Sample	Site
GTEX-1399R-1226-SM-5P9GF	Liver
GTEX-YECK-1926-SM-4W21H	Liver
GTEX-13FTZ-0726-SM-5IFFY	Liver
GTEX-11NUK-1226-SM-5P9GM	Liver
GTEX-1399T-0826-SM-5IFES	Liver
GTEX-ZAB5-0426-SM-5CVMI	Liver
GTEX-T6MN-1226-SM-3NMA5	Liver
GTEX-139TS-1426-SM-5IFJD	Liver
GTEX-11WQC-0726-SM-5EQMR	Liver
GTEX-SJXC-1226-SM-4DM78	Liver
GTEX-13VXU-0926-SM-5IFFH	Liver
GTEX-11NV4-1326-SM-5HL6V	Liver
GTEX-145LU-1326-SM-5LU9N	Liver
GTEX-ZEX8-0826-SM-4WKHK	Liver
GTEX-13OW6-2626-SM-5IFF2	Liver
GTEX-ZPU1-0826-SM-57WG2	Liver
GTEX-RWSA-1426-SM-47JXA	Liver
GTEX-13FLV-0326-SM-5N9DJ	Liver
GTEX-13112-1426-SM-5EGH8	Liver
GTEX-11OF3-0726-SM-5BC4Z	Liver
GTEX-147JS-1126-SM-5RQIW	Liver
GTEX-12WSM-0726-SM-5GCOW	Liver
GTEX-11ZUS-2526-SM-59872	Liver
GTEX-1212Z-0226-SM-59HLF	Liver
GTEX-QEG4-1826-SM-4R1JN	Liver
GTEX-S33H-1626-SM-4AD68	Liver
GTEX-11DXY-0526-SM-5EGGQ	Liver
GTEX-ZYT6-0626-SM-5E45V	Liver
GTEX-139UC-1426-SM-5IJGH	Liver
GTEX-13NYB-1026-SM-5IFH3	Liver
GTEX-XOTO-0826-SM-4B65O	Liver
GTEX-11DXZ-0126-SM-5EGGY	Liver
GTEX-XBEC-1526-SM-4AT68	Liver
GTEX-139TU-0826-SM-5IJFG	Liver
GTEX-WY7C-0726-SM-4ONCB	Liver
GTEX-12WSI-0226-SM-5GCNA	Liver
GTEX-WZTO-0626-SM-4PQYY	Liver
GTEX-11EQ9-0526-SM-5A5JZ	Liver
GTEX-131XH-0626-SM-5LZWH	Liver
GTEX-12ZZZ-1326-SM-59HKW	Liver
GTEX-12KS4-1326-SM-5LUB3	Liver
GTEX-13NZB-0626-SM-5IFH6	Liver
GTEX-RN64-1826-SM-48FDV	Liver
GTEX-14753-1626-SM-5NQ9L	Liver
GTEX-WFON-1726-SM-4LVMQ	Liver
GTEX-13PVQ-1526-SM-5IFEQ	Liver
GTEX-VUSG-0126-SM-4KL1X	Liver
GTEX-P44G-1126-SM-3NM9D	Liver
GTEX-13FTW-1126-SM-5J2NV	Liver
GTEX-YB5E-0326-SM-5IFHU	Liver
GTEX-14E1K-0326-SM-5S2PE	Liver
GTEX-147F4-1426-SM-5LUA8	Liver
GTEX-RM2N-1926-SM-48FCU	Liver
GTEX-OOBJ-0826-SM-3NB2K	Liver
GTEX-UTHO-2426-SM-4JBHD	Liver
GTEX-139YR-0226-SM-5IFEM	Liver
GTEX-11UD2-1626-SM-5EQM3	Liver
GTEX-Z9EW-0426-SM-5CVM9	Liver
GTEX-ZVP2-0626-SM-51MSO	Liver
GTEX-ZAB4-0826-SM-5LU9D	Liver
GTEX-11TUW-1726-SM-5BC5C	Liver
GTEX-U8XE-1526-SM-4E3HT	Liver
GTEX-XXEK-1126-SM-4BRUX	Liver
GTEX-12WSL-0226-SM-5CVMJ	Liver
GTEX-12696-0826-SM-5EGGE	Liver
GTEX-1192X-1026-SM-5H12P	Liver
GTEX-WQUQ-1926-SM-4OOSA	Liver
GTEX-O5YT-0826-SM-3TW8N	Liver
GTEX-X261-1726-SM-4PQYT	Liver
GTEX-X4XY-1626-SM-46MVN	Liver
GTEX-11TT1-1726-SM-5EQLJ	Liver
GTEX-13NZ9-1326-SM-5MR3V	Liver
GTEX-144GM-1326-SM-5LU5E	Liver
GTEX-131XE-0326-SM-5LZVO	Liver
GTEX-14C38-1526-SM-5RQJ7	Liver
GTEX-1497J-0726-SM-5Q5D1	Liver
GTEX-QDVN-0826-SM-48TZ2	Liver
GTEX-11ZTS-1426-SM-5EQMM	Liver
GTEX-Y5V5-0926-SM-4VBPZ	Liver
GTEX-Q2AG-1126-SM-48U1P	Liver
GTEX-P78B-1326-SM-3P611	Liver
GTEX-WYVS-1926-SM-4PQZ2	Liver
GTEX-UPIC-0926-SM-4IHLV	Liver
GTEX-RNOR-1426-SM-48FDJ	Liver
GTEX-ZF2S-3026-SM-4WWCH	Liver
GTEX-ZVT3-1626-SM-5GU66	Liver
GTEX-131YS-1626-SM-5HL6C	Liver
GTEX-11ZVC-0726-SM-5FQT9	Liver
GTEX-YFC4-1526-SM-5IFJS	Liver
GTEX-ZVT4-0626-SM-5E45T	Liver
GTEX-WYVS-1926-SM-4SOIC	Liver
GTEX-13SLX-1226-SM-5S2Q6	Liver
GTEX-ZZPU-0426-SM-5GZYH	Liver
GTEX-1269C-0626-SM-5FQSS	Liver
GTEX-ZF29-2026-SM-4WWB7	Liver
GTEX-RU72-1426-SM-46MUF	Liver
GTEX-13O3O-1826-SM-5IFGW	Liver
GTEX-14A5I-1726-SM-5QGQ5	Liver
GTEX-13QJC-0726-SM-5RQJK	Liver
GTEX-Y5LM-0426-SM-4VBRO	Liver
GTEX-RTLS-1326-SM-46MUN	Liver
GTEX-13113-1326-SM-5GCOI	Liver
GTEX-X4EP-1026-SM-4QAS5	Liver
GTEX-13OVJ-1026-SM-5IFGI	Liver
GTEX-13PVR-0126-SM-5S2PY	Liver
GTEX-13N11-0926-SM-5IJG2	Liver
GTEX-ZYY3-0626-SM-5NQ6W	Liver
GTEX-ZTPG-1426-SM-51MT3	Liver
GTEX-132AR-0426-SM-5IFH8	Liver
GTEX-S32W-1926-SM-4AD63	Liver

## Sheet: GSE121248
GSE121248
Sample	Type	Gender	Age
GSM3428716	Tumor sample	Male	72
GSM3428717	Tumor sample	Male	39
GSM3428718	Tumor sample	Male	63
GSM3428719	Tumor sample	Male	44
GSM3428720	Tumor sample	Male	43
GSM3428721	Tumor sample	Male	38
GSM3428722	Tumor sample	Male	47
GSM3428723	Tumor sample	Female	74
GSM3428724	Tumor sample	Male	75
GSM3428725	Tumor sample	Female	58
GSM3428726	Tumor sample	Male	55
GSM3428727	Tumor sample	Male	51
GSM3428728	Tumor sample	Male	51
GSM3428729	Tumor sample	Male	67
GSM3428730	Tumor sample	Male	66
GSM3428731	Tumor sample	Male	67
GSM3428732	Tumor sample	Male	76
GSM3428733	Tumor sample	Male	50
GSM3428734	Tumor sample	Male	30
GSM3428735	Tumor sample	Male	54
GSM3428736	Tumor sample	Male	33
GSM3428737	Tumor sample	Male	61
GSM3428738	Tumor sample	Male	51
GSM3428739	Tumor sample	Male	38
GSM3428740	Tumor sample	Male	79
GSM3428741	Tumor sample	Male	68
GSM3428742	Tumor sample	Male	59
GSM3428743	Tumor sample	Male	72
GSM3428744	Tumor sample	Male	57
GSM3428745	Tumor sample	Female	52
GSM3428746	Tumor sample	Male	57
GSM3428747	Tumor sample	Female	35
GSM3428748	Tumor sample	Male	57
GSM3428749	Tumor sample	Male	33
GSM3428750	Tumor sample	Female	60
GSM3428751	Tumor sample	Male	69
GSM3428752	Tumor sample	Male	48
GSM3428753	Tumor sample	Male	75
GSM3428754	Tumor sample	Male	66
GSM3428755	Tumor sample	Male	59
GSM3428756	Tumor sample	Male	44
GSM3428757	Tumor sample	Male	66
GSM3428758	Tumor sample	Male	83
GSM3428759	Tumor sample	Male	64
GSM3428760	Tumor sample	Male	62
GSM3428761	Tumor sample	Male	73
GSM3428762	Tumor sample	Female	72
GSM3428763	Tumor sample	Male	39
GSM3428764	Tumor sample	Male	69
GSM3428765	Tumor sample	Male	35
GSM3428766	Tumor sample	Male	62
GSM3428767	Tumor sample	Male	59
GSM3428768	Tumor sample	Male	64
GSM3428769	Tumor sample	Male	70
GSM3428770	Tumor sample	Male	62
GSM3428771	Tumor sample	Male	56
GSM3428772	Tumor sample	Male	81
GSM3428773	Tumor sample	Male	77
GSM3428774	Tumor sample	Male	72
GSM3428775	Tumor sample	Female	74
GSM3428776	Tumor sample	Female	72
GSM3428777	Tumor sample	Male	64
GSM3428778	Tumor sample	Male	75
GSM3428779	Tumor sample	Male	51
GSM3428780	Tumor sample	Male	56
GSM3428781	Tumor sample	Male	80
GSM3428782	Tumor sample	Male	55
GSM3428783	Tumor sample	Male	52
GSM3428784	Tumor sample	Female	76
GSM3428785	Tumor sample	Male	53
GSM3428786	Adjacent Normal sample	Female	58
GSM3428787	Adjacent Normal sample	Male	51
GSM3428788	Adjacent Normal sample	Male	67
GSM3428789	Adjacent Normal sample	Male	66
GSM3428790	Adjacent Normal sample	Male	67
GSM3428791	Adjacent Normal sample	Male	76
GSM3428792	Adjacent Normal sample	Male	50
GSM3428793	Adjacent Normal sample	Male	30
GSM3428794	Adjacent Normal sample	Male	54
GSM3428795	Adjacent Normal sample	Male	33
GSM3428796	Adjacent Normal sample	Male	61
GSM3428797	Adjacent Normal sample	Male	51
GSM3428798	Adjacent Normal sample	Male	38
GSM3428799	Adjacent Normal sample	Male	79
GSM3428800	Adjacent Normal sample	Male	68
GSM3428801	Adjacent Normal sample	Male	59
GSM3428802	Adjacent Normal sample	Male	72
GSM3428803	Adjacent Normal sample	Male	57
GSM3428804	Adjacent Normal sample	Female	52
GSM3428805	Adjacent Normal sample	Male	57
GSM3428806	Adjacent Normal sample	Female	35
GSM3428807	Adjacent Normal sample	Male	57
GSM3428808	Adjacent Normal sample	Male	62
GSM3428809	Adjacent Normal sample	Male	56
GSM3428810	Adjacent Normal sample	Male	81
GSM3428811	Adjacent Normal sample	Male	77
GSM3428812	Adjacent Normal sample	Male	72
GSM3428813	Adjacent Normal sample	Female	74
GSM3428814	Adjacent Normal sample	Female	72
GSM3428815	Adjacent Normal sample	Male	64
GSM3428816	Adjacent Normal sample	Male	75
GSM3428817	Adjacent Normal sample	Male	51
GSM3428818	Adjacent Normal sample	Male	56
GSM3428819	Adjacent Normal sample	Male	80
GSM3428820	Adjacent Normal sample	Male	55
GSM3428821	Adjacent Normal sample	Male	52
GSM3428822	Adjacent Normal sample	Female	76

## Sheet: GSE107170
GSE107170
Sample	Type
GSM1329321	whole liver tissue_HCC_tumor area A
GSM1329322	whole liver tissue_HCC_tumor area A
GSM1329323	whole liver tissue_HCC_tumor area A
GSM1329324	whole liver tissue_HCC_tumor area A
GSM1329325	whole liver tissue_HCC_tumor area A
GSM1329326	whole liver tissue_HCC_tumor area A
GSM1329327	whole liver tissue_HCC_tumor area A
GSM1329328	whole liver tissue_HCC_tumor area A
GSM1329329	whole liver tissue_HCC_tumor area A
GSM1329330	whole liver tissue_HCC_tumor area A
GSM1329331	whole liver tissue_HCC_tumor area A
GSM1329332	whole liver tissue_HCC_tumor area A
GSM1329333	whole liver tissue_HCC_tumor area A
GSM1329334	whole liver tissue_HCC_tumor area B
GSM1329335	whole liver tissue_HCC_tumor area B
GSM1329336	whole liver tissue_HCC_tumor area B
GSM1329337	whole liver tissue_HCC_tumor area B
GSM1329338	whole liver tissue_HCC_tumor area B
GSM1329339	whole liver tissue_HCC_tumor area B
GSM1329340	whole liver tissue_HCC_tumor area B
GSM1329341	whole liver tissue_HCC_tumor area B
GSM1329342	whole liver tissue_HCC_tumor area B
GSM1329343	whole liver tissue_HCC_tumor area B
GSM1329344	whole liver tissue_HCC_tumor area B
GSM1329345	whole liver tissue_HCC_tumor area B
GSM1329346	whole liver tissue_HCC_tumor area B
GSM1329347	whole liver tissue_HCC_tumor area B
GSM1329348	whole liver tissue_HCC_tumor area B
GSM1329349	whole liver tissue_HCC_tumor area B
GSM1329350	whole liver tissue_HCC_tumor area B
GSM1329351	whole liver tissue_HCC_tumor area B
GSM1329352	whole liver tissue_HCC_tumor area B
GSM1329353	whole liver tissue_HCC_tumor area B
GSM1329354	whole liver tissue_HCC_tumor area B
GSM1329355	whole liver tissue_HCC_tumor area B
GSM1329356	whole liver tissue_HCC_tumor area B
GSM1329357	whole liver tissue_HCC_tumor area B
GSM1329358	whole liver tissue_HCC_tumor area B
GSM1329359	whole liver tissue_HCC_tumor area B
GSM1329360	whole liver tissue_HCC_non-tumor area C
GSM1329361	whole liver tissue_HCC_non-tumor area C
GSM1329362	whole liver tissue_HCC_non-tumor area C
GSM1329363	whole liver tissue_HCC_non-tumor area C
GSM1329364	whole liver tissue_HCC_non-tumor area C
GSM1329365	whole liver tissue_HCC_non-tumor area C
GSM1329366	whole liver tissue_HCC_non-tumor area C
GSM1329367	whole liver tissue_HCC_non-tumor area C
GSM1329368	whole liver tissue_HCC_non-tumor area C
GSM1329369	whole liver tissue_HCC_non-tumor area C
GSM1329370	whole liver tissue_HCC_non-tumor area C
GSM1329371	whole liver tissue_HCC_non-tumor area C
GSM1329372	whole liver tissue_HCC_non-tumor area C
GSM1329373	whole liver tissue_HCC_non-tumor area C
GSM1329374	whole liver tissue_HCC_non-tumor area C
GSM1329375	whole liver tissue_HCC_non-tumor area C
GSM1329376	whole liver tissue_HCC_non-tumor area C
GSM1329377	whole liver tissue_HCC_non-tumor area C
GSM1329378	whole liver tissue_HCC_non-tumor area C
GSM1329379	whole liver tissue_HCC_non-tumor area C
GSM1329380	whole liver tissue_HCC_non-tumor area C
GSM1329381	whole liver tissue_HCC_non-tumor area C
GSM1329382	whole liver tissue_HCC_non-tumor area C
GSM1329383	whole liver tissue_HCC_non-tumor area C
GSM1329384	whole liver tissue_HCC_non-tumor area C
GSM1329385	whole liver tissue_HCC_non-tumor area D
GSM1329386	whole liver tissue_HCC_non-tumor area D
GSM1329387	whole liver tissue_HCC_non-tumor area D
GSM1329388	whole liver tissue_HCC_non-tumor area D
GSM1329389	whole liver tissue_HCC_non-tumor area D
GSM1329390	whole liver tissue_HCC_non-tumor area D
GSM1329391	whole liver tissue_HCC_non-tumor area D
GSM1329392	whole liver tissue_HCC_non-tumor area D
GSM1329393	whole liver tissue_HCC_non-tumor area D
GSM1329394	whole liver tissue_HCC_non-tumor area D
GSM1329395	whole liver tissue_HCC_non-tumor area D
GSM1329396	whole liver tissue_HCC_non-tumor area D
GSM1329397	whole liver tissue_HCC_non-tumor area D
GSM1329398	whole liver tissue_HCC_non-tumor area D
GSM1329399	whole liver tissue_HCC_non-tumor area D
GSM1329400	whole liver tissue_HCC_non-tumor area D
GSM1329401	whole liver tissue_HCC_non-tumor area D
GSM1329402	whole liver tissue_HCC_non-tumor area D
GSM1329403	whole liver tissue_HCC_non-tumor area D
GSM1329404	whole liver tissue_HCC_non-tumor area E
GSM1329405	whole liver tissue_HCC_non-tumor area E
GSM1329406	whole liver tissue_HCC_non-tumor area E
GSM1329407	whole liver tissue_HCC_non-tumor area E
GSM1329408	whole liver tissue_HCC_non-tumor area E
GSM1329409	whole liver tissue_HCC_non-tumor area E
GSM1329410	whole liver tissue_HCC_non-tumor area E
GSM1329411	whole liver tissue_HCC_non-tumor area E
GSM1329412	whole liver tissue_HCC_non-tumor area E
GSM1329413	whole liver tissue_HCC_non-tumor area E
GSM1329414	whole liver tissue_HCC_non-tumor area E
GSM1329415	whole liver tissue_HCC_non-tumor area E
GSM1329416	whole liver tissue_HCC_non-tumor area E
GSM1329417	whole liver tissue_HCC_non-tumor area E
GSM1329418	whole liver tissue_HCC_non-tumor area E
GSM1329419	whole liver tissue_HCC_non-tumor area E
GSM1329420	whole liver tissue_HCC_non-tumor area E
GSM1329421	whole liver tissue_HCC_non-tumor area E
GSM1329422	whole liver tissue_HCC_non-tumor area E
GSM1329423	whole liver tissue_HCC_non-tumor area E
GSM1329424	whole liver tissue_HCC_non-tumor area E
GSM1329425	whole liver tissue_HCC_non-tumor area E
GSM1329426	whole liver tissue_HCC_non-tumor area E
GSM1329427	whole liver tissue_HCC_non-tumor area E
GSM1329428	whole liver tissue_HCC_non-tumor area E
GSM1329429	whole liver tissue_HCC_non-tumor area E
GSM1329430	whole liver tissue_HCC_non-tumor area E
GSM1329431	whole liver tissue_HCC_non-tumor area E
GSM1329432	whole liver tissue_HCC_non-tumor area E
GSM1329433	whole liver tissue_HCC_non-tumor area E
GSM1329434	whole liver tissue_HCC_non-tumor area E
GSM1329435	whole liver tissue_HCC_non-tumor area E
GSM1329436	whole liver tissue_HCC_non-tumor area E
GSM1329437	whole liver tissue_HCC_non-tumor area E
GSM1329438	whole liver tissue_HCC_non-tumor area E
GSM1329439	whole liver tissue_HCC_non-tumor area E
GSM1329440	whole liver tissue_HCC_non-tumor area E
GSM1329441	LCM_HCC_tumor area A_malignant hepatocytes
GSM1329442	LCM_HCC_tumor area A_malignant hepatocytes
GSM1329443	LCM_HCC_tumor area A_malignant hepatocytes
GSM1329444	LCM_HCC_tumor area A_malignant hepatocytes
GSM1329445	LCM_HCC_tumor area A_malignant hepatocytes
GSM1329446	LCM_HCC_tumor area A_malignant hepatocytes
GSM1329447	LCM_HCC_tumor area A_malignant hepatocytes
GSM1329448	LCM_HCC_tumor area A_malignant hepatocytes
GSM1329449	LCM_HCC_tumor area A_malignant hepatocytes
GSM1329450	LCM_HCC_tumor area A_malignant hepatocytes
GSM1329451	LCM_HCC_non-tumor area E_non-malignant heptocytes
GSM1329452	LCM_HCC_non-tumor area E_non-malignant heptocytes
GSM1329453	LCM_HCC_non-tumor area E_non-malignant heptocytes
GSM1329454	LCM_HCC_non-tumor area E_non-malignant heptocytes
GSM1329455	LCM_HCC_non-tumor area E_non-malignant heptocytes
GSM1329456	LCM_HCC_non-tumor area E_non-malignant heptocytes
GSM1329457	LCM_HCC_non-tumor area E_non-malignant heptocytes
GSM1329458	LCM_HCC_non-tumor area E_non-malignant heptocytes
GSM1329459	LCM_HCC_non-tumor area E_non-malignant heptocytes
GSM1329460	LCM_HCC_non-tumor area E_non-malignant heptocytes
GSM2593011	tissue explanted liver of HDV-HCC - tumor region
GSM2593012	tissue explanted liver of HDV-HCC - tumor region
GSM2593013	tissue explanted liver of HDV-HCC - tumor region
GSM2593014	tissue explanted liver of HDV-HCC - tumor region
GSM2593015	tissue explanted liver of HDV-HCC - tumor region
GSM2593016	tissue explanted liver of HDV-HCC - tumor region
GSM2593017	tissue explanted liver of HDV-HCC - tumor region
GSM2593018	tissue explanted liver of HDV-HCC - tumor region
GSM2593019	tissue explanted liver of HDV-HCC - tumor region
GSM2593020	tissue explanted liver of HDV-HCC - tumor region
GSM2593021	tissue explanted liver of HDV-HCC - tumor region
GSM2593022	tissue explanted liver of HDV-HCC - tumor region
GSM2593023	tissue explanted liver of HDV-HCC - non tumor region
GSM2593024	tissue explanted liver of HDV-HCC - non tumor region
GSM2593025	tissue explanted liver of HDV-HCC - non tumor region
GSM2593026	tissue explanted liver of HDV-HCC - non tumor region
GSM2593027	tissue explanted liver of HDV-HCC - non tumor region
GSM2593028	tissue explanted liver of HDV-HCC - non tumor region
GSM2593029	tissue explanted liver of HDV-HCC - non tumor region
GSM2593030	tissue explanted liver of HDV-HCC - non tumor region
GSM2593031	tissue explanted liver of HDV-HCC - non tumor region
GSM2593032	tissue explanted liver of HDV-HCC - non tumor region
GSM2593033	tissue explanted liver of HDV-HCC - non tumor region
GSM2593034	tissue explanted liver of HDV-HCC - non tumor region
GSM2593035	tissue explanted liver of HDV-HCC - non tumor region
GSM2593036	tissue explanted liver of HDV-HCC - non tumor region
GSM2593037	tissue explanted liver of HDV-HCC - non tumor region
GSM2593038	tissue explanted liver of HDV-HCC - non tumor region
GSM2593039	tissue explanted liver of HDV-HCC - non tumor region
GSM2593040	tissue explanted liver of HDV-HCC - non tumor region
GSM2593041	tissue explanted liver of HDV-HCC - non tumor region
GSM2593042	tissue explanted liver of HDV-HCC - non tumor region
GSM2593043	tissue explanted liver of HDV-HCC - non tumor region
GSM2593044	tissue explanted liver of HDV-HCC - non tumor region
GSM2593045	tissue explanted liver of HDV-HCC - non tumor region
GSM2593046	tissue explanted liver of HDV-cirrhosis
GSM2593047	tissue explanted liver of HDV-cirrhosis
GSM2593048	tissue explanted liver of HDV-cirrhosis
GSM2593049	tissue explanted liver of HDV-cirrhosis
GSM2593050	tissue explanted liver of HDV-cirrhosis
GSM2593051	tissue explanted liver of HDV-cirrhosis
GSM2593052	tissue explanted liver of HDV-cirrhosis
GSM2593053	tissue explanted liver of HDV-cirrhosis
GSM2593054	tissue explanted liver of HDV-cirrhosis
GSM2593055	tissue explanted liver of HDV-cirrhosis
GSM2593056	tissue explanted liver of HDV-cirrhosis
GSM2593057	tissue explanted liver of HDV-cirrhosis
GSM2593058	tissue explanted liver of HDV-cirrhosis
GSM2593059	tissue explanted liver of HDV-cirrhosis
GSM2593060	tissue explanted liver of HDV-cirrhosis
GSM2593061	tissue explanted liver of HDV-cirrhosis
GSM2593062	tissue explanted liver of HDV-cirrhosis
GSM2593063	tissue explanted liver of HDV-cirrhosis
GSM2593064	tissue explanted liver of HDV-cirrhosis
GSM2593065	tissue explanted liver of HDV-cirrhosis
GSM2593066	tissue explanted liver of HDV-cirrhosis
GSM2593067	tissue explanted liver of HDV-cirrhosis
GSM2593068	tissue explanted liver of HDV-cirrhosis
GSM2593069	tissue explanted liver of HDV-cirrhosis
GSM2593070	tissue explanted liver of HDV-cirrhosis
GSM2593071	tissue explanted liver of HDV-cirrhosis
GSM2593072	tissue explanted liver of HDV-cirrhosis
GSM2593073	tissue explanted liver of HDV-cirrhosis
GSM2593074	tissue explanted liver of HDV-cirrhosis
GSM2593075	laser capture microdissected malignant hepatocytes of HDV-HCC
GSM2593076	laser capture microdissected malignant hepatocytes of HDV-HCC
GSM2593077	laser capture microdissected malignant hepatocytes of HDV-HCC
GSM2593078	laser capture microdissected malignant hepatocytes of HDV-HCC
GSM2593079	laser capture microdissected malignant hepatocytes of HDV-HCC
GSM2593080	laser capture microdissected non-malignant hepatocytes of HDV-HCC
GSM2593081	laser capture microdissected non-malignant hepatocytes of HDV-HCC
GSM2593082	laser capture microdissected non-malignant hepatocytes of HDV-HCC
GSM2593083	laser capture microdissected non-malignant hepatocytes of HDV-HCC
GSM2593084	laser capture microdissected non-malignant hepatocytes of HDV-HCC
GSM2862021	tissue explanted liver of HCV-HCC - non tumor region
GSM2862022	tissue explanted liver of HCV-HCC - non tumor region
GSM2862023	tissue explanted liver of HCV-HCC - non tumor region
GSM2862024	tissue explanted liver of HCV-HCC - tumor region
GSM2862025	tissue explanted liver of HCV-HCC - tumor region
GSM2862026	tissue explanted liver of HCV-HCC - tumor region
GSM2862027	tissue explanted liver of HCV-HCC - tumor region
GSM2862028	tissue explanted liver of HCV-HCC - tumor region
GSM2862029	tissue explanted liver of HCV-HCC - non tumor region
GSM2862030	tissue explanted liver of HCV-HCC - tumor region
GSM2862031	tissue explanted liver of HCV-HCC - tumor region
GSM2862032	tissue explanted liver of HCV-HCC - tumor region
GSM2862033	tissue explanted liver of HCV-HCC - tumor region
GSM2862034	tissue explanted liver of HCV-HCC - tumor region
GSM2862035	tissue explanted liver of HCV-HCC - tumor region
GSM2862036	tissue explanted liver of HCV-HCC - non tumor region
GSM2862037	tissue explanted liver of HCV-HCC - tumor region
GSM2862038	tissue explanted liver of HCV-HCC - non tumor region
GSM2862039	tissue explanted liver of HCV-HCC - non tumor region
GSM2862040	tissue explanted liver of HCV-HCC - non tumor region
GSM2862041	tissue explanted liver of HCV-HCC - non tumor region
GSM2862042	tissue explanted liver of HCV-HCC - non tumor region
GSM2862043	tissue explanted liver of HCV-HCC - tumor region
GSM2862044	tissue explanted liver of HCV-HCC - tumor region
GSM2862045	tissue explanted liver of HCV-HCC - tumor region
GSM2862046	tissue explanted liver of HCV-HCC - tumor region
GSM2862047	tissue explanted liver of HCV-HCC - tumor region
GSM2862048	tissue explanted liver of HCV-HCC - non tumor region
GSM2862049	tissue explanted liver of HCV-HCC - non tumor region
GSM2862050	tissue explanted liver of HCV-HCC - non tumor region
GSM2862051	tissue explanted liver of HCV-HCC - non tumor region
GSM2862052	tissue explanted liver of HCV-HCC - tumor region
GSM2862053	tissue explanted liver of HCV-HCC - tumor region
GSM2862054	tissue explanted liver of HCV-HCC - tumor region
GSM2862055	tissue explanted liver of HCV-HCC - tumor region
GSM2862056	tissue explanted liver of HCV-HCC - tumor region
GSM2862057	tissue explanted liver of HCV-HCC - non tumor region
GSM2862058	tissue explanted liver of HCV-HCC - non tumor region
GSM2862059	tissue explanted liver of HCV-HCC - non tumor region
GSM2862060	tissue explanted liver of HCV-HCC - non tumor region
GSM2862061	tissue explanted liver of HCV-HCC - non tumor region
GSM2862062	tissue explanted liver of HCV-HCC - non tumor region
GSM2862063	tissue explanted liver of HCV-HCC - non tumor region
GSM2862064	tissue explanted liver of HCV-HCC - non tumor region
GSM2862065	tissue explanted liver of HCV-HCC - tumor region
GSM2862066	tissue explanted liver of HCV-HCC - tumor region
GSM2862067	tissue explanted liver of HCV-HCC - tumor region
GSM2862068	tissue explanted liver of HCV-HCC - tumor region
GSM2862069	tissue explanted liver of HCV-HCC - tumor region
GSM2862070	tissue explanted liver of HCV-HCC - tumor region
GSM2862071	tissue explanted liver of HCV-HCC - tumor region
GSM2862072	tissue explanted liver of HCV-HCC - tumor region
GSM2862073	tissue explanted liver of HCV-HCC - tumor region
GSM2862074	tissue explanted liver of HCV-HCC - tumor region
GSM2862075	tissue explanted liver of HCV-HCC - non tumor region
GSM2862076	tissue explanted liver of HCV-HCC - non tumor region
GSM2862077	tissue explanted liver of HCV-HCC - tumor region
GSM2862078	tissue explanted liver of HCV-HCC - tumor region
GSM2862079	tissue explanted liver of HCV-HCC - tumor region
GSM2862080	tissue explanted liver of HCV-HCC - tumor region
GSM2862081	tissue explanted liver of HCV-HCC - tumor region
GSM2862082	tissue explanted liver of HCV-HCC - non tumor region
GSM2862083	tissue explanted liver of HCV-HCC - non tumor region
GSM2862084	tissue explanted liver of HCV-HCC - non tumor region
GSM2862085	tissue explanted liver of HCV-HCC - tumor region
GSM2862086	tissue explanted liver of HCV-HCC - tumor region
GSM2862087	tissue explanted liver of HCV-HCC - tumor region
GSM2862088	tissue explanted liver of HCV-HCC - tumor region
GSM2862089	tissue explanted liver of HCV-HCC - tumor region
GSM2862090	tissue explanted liver of HCV-HCC - non tumor region
GSM2862091	tissue explanted liver of HCV-HCC - non tumor region
GSM2862092	tissue explanted liver of HCV-HCC - tumor region
GSM2862093	tissue explanted liver of HCV-HCC - tumor region
GSM2862094	tissue explanted liver of HCV-HCC - non tumor region
GSM2862095	tissue explanted liver of HCV-HCC - non tumor region
GSM2862096	laser capture microdissected malignant hepatocytes of HCV-HCC
GSM2862097	laser capture microdissected non-malignant hepatocytes of HCV-HCC
GSM2862098	laser capture microdissected malignant hepatocytes of HCV-HCC
GSM2862099	laser capture microdissected non-malignant hepatocytes of HCV-HCC
GSM2862100	laser capture microdissected malignant hepatocytes of HCV-HCC
GSM2862101	laser capture microdissected non-malignant hepatocytes of HCV-HCC
GSM2862102	laser capture microdissected malignant hepatocytes of HCV-HCC
GSM2862103	laser capture microdissected non-malignant hepatocytes of HCV-HCC
GSM2862104	laser capture microdissected malignant hepatocytes of HCV-HCC
GSM2862105	laser capture microdissected non-malignant hepatocytes of HCV-HCC
GSM2862106	laser capture microdissected malignant hepatocytes of HCV-HCC
GSM2862107	laser capture microdissected non-malignant hepatocytes of HCV-HCC
GSM2862108	laser capture microdissected malignant hepatocytes of HCV-HCC
GSM2862109	laser capture microdissected non-malignant hepatocytes of HCV-HCC
GSM2862110	laser capture microdissected malignant hepatocytes of HCV-HCC
GSM2862111	laser capture microdissected non-malignant hepatocytes of HCV-HCC
GSM2862112	laser capture microdissected malignant hepatocytes of HCV-HCC
GSM2862113	laser capture microdissected non-malignant hepatocytes of HCV-HCC

## Sheet: GSE45267
GSE45267
Sample	Type	Age
GSM1100370	Tumor	48
GSM1100371	Tumor	41
GSM1100372	Tumor	67
GSM1100373	Tumor	41
GSM1100374	Tumor	53
GSM1100375	Tumor	47
GSM1100376	Tumor	57
GSM1100377	Tumor	51
GSM1100378	Tumor	57
GSM1100379	Tumor	60
GSM1100380	Tumor	57
GSM1100381	Tumor	55
GSM1100382	Normal	41
GSM1100383	Normal	41
GSM1100384	Normal	41
GSM1100385	Normal	51
GSM1100386	Normal	57
GSM1100387	Normal	60
GSM1100388	Normal	57
GSM1100389	Normal	68
GSM1100390	Normal	63
GSM1100391	Normal	63
GSM1100392	Normal	67
GSM1100393	Normal	68
GSM1100394	Normal	64
GSM1100395	Normal	50
GSM1100396	Normal	68
GSM1100397	Normal	51
GSM1100398	Normal	62
GSM1100399	Normal	61
GSM1100400	Normal	74
GSM1100401	Normal	46
GSM1100402	Normal	68
GSM1100403	Normal	56
GSM1100404	Normal	51
GSM1100405	Normal	51
GSM1100406	Tumor	43
GSM1100407	Tumor	62
GSM1100408	Tumor	51
GSM1100409	Tumor	68
GSM1100410	Tumor	63
GSM1100411	Tumor	68
GSM1100412	Tumor	64
GSM1100413	Tumor	41
GSM1100414	Tumor	52
GSM1100415	Tumor	50
GSM1100416	Tumor	68
GSM1100417	Tumor	62
GSM1100418	Tumor	61
GSM1100419	Tumor	52
GSM1100420	Tumor	73
GSM1100421	Tumor	61
GSM1100422	Tumor	46
GSM1100423	Tumor	65
GSM1100424	Tumor	68
GSM1100425	Tumor	51
GSM1100426	Tumor	28
GSM1100427	Tumor	30
GSM1100428	Tumor	33
GSM1100429	Tumor	36
GSM1100430	Tumor	26
GSM1100431	Tumor	39
GSM1100432	Normal	38
GSM1100433	Normal	28
GSM1100434	Normal	37
GSM1100435	Normal	37
GSM1100436	Normal	28
GSM1100437	Normal	36
GSM1100438	Normal	36
GSM1100439	Normal	37
GSM1100440	Normal	31
GSM1100441	Normal	30
GSM1100442	Normal	33
GSM1100443	Normal	32
GSM1100444	Normal	36
GSM1100445	Normal	37
GSM1100446	Normal	32
GSM1100447	Tumor	37
GSM1100448	Tumor	31
GSM1100449	Tumor	36
GSM1100450	Tumor	37
GSM1100451	Tumor	34
GSM1100452	Tumor	33
GSM1100453	Tumor	32
GSM1100454	Tumor	37
GSM1100455	Tumor	38
GSM1100456	Tumor	40

## Sheet: GSE76427
GSE76427
Sample	Type
GSM2011400	Adjacent non-tumor tissue
GSM2011401	Adjacent non-tumor tissue
GSM2011402	Adjacent non-tumor tissue
GSM2011403	Adjacent non-tumor tissue
GSM2011404	Adjacent non-tumor tissue
GSM2011405	Adjacent non-tumor tissue
GSM2011406	Adjacent non-tumor tissue
GSM2011407	Adjacent non-tumor tissue
GSM2011408	Adjacent non-tumor tissue
GSM2011409	Adjacent non-tumor tissue
GSM2011410	Adjacent non-tumor tissue
GSM2011411	Adjacent non-tumor tissue
GSM2011412	Adjacent non-tumor tissue
GSM2011413	Adjacent non-tumor tissue
GSM2011414	Adjacent non-tumor tissue
GSM2011415	Adjacent non-tumor tissue
GSM2011416	Adjacent non-tumor tissue
GSM2011417	Adjacent non-tumor tissue
GSM2011418	Adjacent non-tumor tissue
GSM2011419	Adjacent non-tumor tissue
GSM2011420	Adjacent non-tumor tissue
GSM2011421	Adjacent non-tumor tissue
GSM2011422	Adjacent non-tumor tissue
GSM2011423	Adjacent non-tumor tissue
GSM2011424	Adjacent non-tumor tissue
GSM2011425	Adjacent non-tumor tissue
GSM2011426	Adjacent non-tumor tissue
GSM2011427	Adjacent non-tumor tissue
GSM2011428	Adjacent non-tumor tissue
GSM2011429	Adjacent non-tumor tissue
GSM2011430	Adjacent non-tumor tissue
GSM2011431	Adjacent non-tumor tissue
GSM2011432	Adjacent non-tumor tissue
GSM2011433	Adjacent non-tumor tissue
GSM2011434	Adjacent non-tumor tissue
GSM2011435	Adjacent non-tumor tissue
GSM2011436	Adjacent non-tumor tissue
GSM2011437	Adjacent non-tumor tissue
GSM2011438	Adjacent non-tumor tissue
GSM2011439	Adjacent non-tumor tissue
GSM2011440	Adjacent non-tumor tissue
GSM2011441	Adjacent non-tumor tissue
GSM2011442	Adjacent non-tumor tissue
GSM2011443	Adjacent non-tumor tissue
GSM2011444	Adjacent non-tumor tissue
GSM2011445	Adjacent non-tumor tissue
GSM2011446	Adjacent non-tumor tissue
GSM2011447	Adjacent non-tumor tissue
GSM2011448	Adjacent non-tumor tissue
GSM2011449	Adjacent non-tumor tissue
GSM2011450	Adjacent non-tumor tissue
GSM2011451	Adjacent non-tumor tissue
GSM2011285	Primary HCC tumor tissue
GSM2011286	Primary HCC tumor tissue
GSM2011287	Primary HCC tumor tissue
GSM2011288	Primary HCC tumor tissue
GSM2011289	Primary HCC tumor tissue
GSM2011290	Primary HCC tumor tissue
GSM2011291	Primary HCC tumor tissue
GSM2011292	Primary HCC tumor tissue
GSM2011293	Primary HCC tumor tissue
GSM2011294	Primary HCC tumor tissue
GSM2011295	Primary HCC tumor tissue
GSM2011296	Primary HCC tumor tissue
GSM2011297	Primary HCC tumor tissue
GSM2011298	Primary HCC tumor tissue
GSM2011299	Primary HCC tumor tissue
GSM2011300	Primary HCC tumor tissue
GSM2011301	Primary HCC tumor tissue
GSM2011302	Primary HCC tumor tissue
GSM2011303	Primary HCC tumor tissue
GSM2011304	Primary HCC tumor tissue
GSM2011305	Primary HCC tumor tissue
GSM2011306	Primary HCC tumor tissue
GSM2011307	Primary HCC tumor tissue
GSM2011308	Primary HCC tumor tissue
GSM2011309	Primary HCC tumor tissue
GSM2011310	Primary HCC tumor tissue
GSM2011311	Primary HCC tumor tissue
GSM2011312	Primary HCC tumor tissue
GSM2011313	Primary HCC tumor tissue
GSM2011314	Primary HCC tumor tissue
GSM2011315	Primary HCC tumor tissue
GSM2011316	Primary HCC tumor tissue
GSM2011317	Primary HCC tumor tissue
GSM2011318	Primary HCC tumor tissue
GSM2011319	Primary HCC tumor tissue
GSM2011320	Primary HCC tumor tissue
GSM2011321	Primary HCC tumor tissue
GSM2011322	Primary HCC tumor tissue
GSM2011323	Primary HCC tumor tissue
GSM2011324	Primary HCC tumor tissue
GSM2011325	Primary HCC tumor tissue
GSM2011326	Primary HCC tumor tissue
GSM2011327	Primary HCC tumor tissue
GSM2011328	Primary HCC tumor tissue
GSM2011329	Primary HCC tumor tissue
GSM2011330	Primary HCC tumor tissue
GSM2011331	Primary HCC tumor tissue
GSM2011332	Primary HCC tumor tissue
GSM2011333	Primary HCC tumor tissue
GSM2011334	Primary HCC tumor tissue
GSM2011335	Primary HCC tumor tissue
GSM2011336	Primary HCC tumor tissue
GSM2011337	Primary HCC tumor tissue
GSM2011338	Primary HCC tumor tissue
GSM2011339	Primary HCC tumor tissue
GSM2011340	Primary HCC tumor tissue
GSM2011341	Primary HCC tumor tissue
GSM2011342	Primary HCC tumor tissue
GSM2011343	Primary HCC tumor tissue
GSM2011344	Primary HCC tumor tissue
GSM2011345	Primary HCC tumor tissue
GSM2011346	Primary HCC tumor tissue
GSM2011347	Primary HCC tumor tissue
GSM2011348	Primary HCC tumor tissue
GSM2011349	Primary HCC tumor tissue
GSM2011350	Primary HCC tumor tissue
GSM2011351	Primary HCC tumor tissue
GSM2011352	Primary HCC tumor tissue
GSM2011353	Primary HCC tumor tissue
GSM2011354	Primary HCC tumor tissue
GSM2011355	Primary HCC tumor tissue
GSM2011356	Primary HCC tumor tissue
GSM2011357	Primary HCC tumor tissue
GSM2011358	Primary HCC tumor tissue
GSM2011359	Primary HCC tumor tissue
GSM2011360	Primary HCC tumor tissue
GSM2011361	Primary HCC tumor tissue
GSM2011362	Primary HCC tumor tissue
GSM2011363	Primary HCC tumor tissue
GSM2011364	Primary HCC tumor tissue
GSM2011365	Primary HCC tumor tissue
GSM2011366	Primary HCC tumor tissue
GSM2011367	Primary HCC tumor tissue
GSM2011368	Primary HCC tumor tissue
GSM2011369	Primary HCC tumor tissue
GSM2011370	Primary HCC tumor tissue
GSM2011371	Primary HCC tumor tissue
GSM2011372	Primary HCC tumor tissue
GSM2011373	Primary HCC tumor tissue
GSM2011374	Primary HCC tumor tissue
GSM2011375	Primary HCC tumor tissue
GSM2011376	Primary HCC tumor tissue
GSM2011377	Primary HCC tumor tissue
GSM2011378	Primary HCC tumor tissue
GSM2011379	Primary HCC tumor tissue
GSM2011380	Primary HCC tumor tissue
GSM2011381	Primary HCC tumor tissue
GSM2011382	Primary HCC tumor tissue
GSM2011383	Primary HCC tumor tissue
GSM2011384	Primary HCC tumor tissue
GSM2011385	Primary HCC tumor tissue
GSM2011386	Primary HCC tumor tissue
GSM2011387	Primary HCC tumor tissue
GSM2011388	Primary HCC tumor tissue
GSM2011389	Primary HCC tumor tissue
GSM2011390	Primary HCC tumor tissue
GSM2011391	Primary HCC tumor tissue
GSM2011392	Primary HCC tumor tissue
GSM2011393	Primary HCC tumor tissue
GSM2011394	Primary HCC tumor tissue
GSM2011395	Primary HCC tumor tissue
GSM2011396	Primary HCC tumor tissue
GSM2011397	Primary HCC tumor tissue
GSM2011398	Primary HCC tumor tissue
GSM2011399	Primary HCC tumor tissue

[truncated: 3 more sheets: GSE54236, GSE36376, GSE69715]
