# Supplementary material for: Single cell and bulk transcriptome analysis identified oxidative stress response-related features of Hepatocellular Carcinoma
Source: Front Cell Dev Biol. 2023 Sep 28;11:1191074. doi: 10.3389/fcell.2023.1191074 (PMC10568628; doi:10.3389/fcell.2023.1191074)
Supplement: Supplementary file 16 [file Table5.XLSX]

## Sheet: Sheet1
Univariate COX analysis (TCGA)						Univariate COX analysis (HCCDB18)
Gene	HR	HR.95L	HR.95H	pvalue		Gene	HR	HR.95L	HR.95H	pvalue
HMOX1	1.21445	1.06405	1.38612	0.00397361		PRDX1	1.78667	1.10385	2.89187	0.0181721
PRDX1	1.7147	1.32642	2.21664	3.84872e-05		PRDX5	1.92005	1.11925	3.29381	0.0178316
TXN	1.25086	1.02295	1.52956	0.0291816
Multivariate Cox analysis (TCGA)						Multivariate Cox analysis (HCCDB18)
Gene	HR	HR.95L	HR.95H	pvalue		Gene	HR	HR.95L	HR.95H	pvalue
PRDX1	1.7147	1.326	2.217	3.85e-05		PRDX1	1.787	1.104	2.892	0.0182
